# Supplementary material for: (Z)-4-[(2-Amino­anilino)(phen­yl)methyl­idene]-3-methyl-1-phenyl-1H-pyrazol-5(4H)-one
Source: Acta Crystallogr Sect E Struct Rep Online. 2011 Sep 30;67(Pt 10):o2701. doi: 10.1107/S1600536811037470 (PMC3201420; doi:10.1107/S1600536811037470)
Supplement: Supplementary file 1 [file e-67-o2701-sup1.cif]

##############################################################################
#                                                                            #
# This CIF contains the data in a paper accepted for publication in          #
# Acta Crystallographica Section E. It conforms to the requirements of       #
# Notes for Authors for Acta Crystallographica Section E, and has been       #
# peer reviewed under the auspices of the IUCr Commission on Journals.       #
#                                                                            #
# Full details of the Crystallographic Information File format               #
# are given in the paper "The Crystallographic Information File (CIF):       #
# a New Standard Archive File for Crystallography" by S. R. Hall, F. H.      #
# Allen and I. D. Brown [Acta Cryst. (1991), A47, 655-685].                  #
#                                                                            #
# The current version of the core CIF dictionary is obtainable from          #
# ftp://ftp.iucr.org/pub/cif_core.dic.                                       #
#                                                                            #
# Software is freely available for graphical display of the structure(s)     #
# in this CIF. For information consult the CIF software page                 #
# http://www.iucr.org/resources/cif/software.                                #
#                                                                            #
# This file may be used for bona fide research purposes within the           #
# scientific community so long as proper attribution is given to the journal # 
# article from which it was obtained.                                        #
#                                                                            #
##############################################################################
data_I
_audit_creation_method     SHELXL97
_chemical_name_systematic
;
(<i>Z</i>)-4-[(2-Aminoanilino)(phenyl)methylidene]-3-methyl-1-phenyl-
1<i>H</i>-pyrazol-5(4<i>H</i>)-one
;
_chemical_name_common     ?
_chemical_formula_moiety     'C23 H20 N4 O'
_chemical_formula_sum     'C23 H20 N4 O'
_chemical_formula_iupac     'C23 H20 N4 O'
_chemical_formula_weight     368.43
_chemical_melting_point     ?
_symmetry_cell_setting     monoclinic
_symmetry_space_group_name_H-M     'P 21/c'
_symmetry_space_group_name_Hall     '-P 2ybc'
loop_
    _symmetry_equiv_pos_as_xyz
    'x, y, z'
    '-x, y+1/2, -z+1/2'
    '-x, -y, -z'
    'x, -y-1/2, z-1/2'
_cell_length_a     9.200(2)
_cell_length_b     21.680(5)
_cell_length_c     9.608(2)
_cell_angle_alpha     90.00
_cell_angle_beta     97.840(4)
_cell_angle_gamma     90.00
_cell_volume     1898.4(7)
_cell_formula_units_Z     4
_cell_measurement_reflns_used     10250
_cell_measurement_theta_min     1.88
_cell_measurement_theta_max     25.10
_cell_measurement_temperature     273(2)
_exptl_crystal_description     block
_exptl_crystal_colour     'orange'
_exptl_crystal_size_max     0.30
_exptl_crystal_size_mid     0.20
_exptl_crystal_size_min     0.20
_exptl_crystal_density_diffrn     1.289
_exptl_crystal_density_meas     ?
_exptl_crystal_density_method     'not measured'
_exptl_crystal_F_000     776
_exptl_absorpt_coefficient_mu     0.082
_exptl_absorpt_correction_type     multi-scan
_exptl_absorpt_process_details     '(SADABS; Sheldrick, 2004)'
_exptl_absorpt_correction_T_min     0.8572
_exptl_absorpt_correction_T_max     1.0000
_exptl_special_details     ?
_diffrn_ambient_temperature     273(2)
_diffrn_radiation_type     MoK\a
_diffrn_radiation_wavelength     0.71073
_diffrn_radiation_source     'fine-focus sealed tube'
_diffrn_radiation_monochromator     graphite
_diffrn_measurement_device_type     'Bruker SMART 1K CCD area-detector'
_diffrn_measurement_method     'thin-slice \w'
_diffrn_detector_area_resol_mean     ?
_diffrn_reflns_number     9447
_diffrn_reflns_av_R_equivalents     0.0385
_diffrn_reflns_av_sigmaI/netI     0.0502
_diffrn_reflns_theta_min     1.88
_diffrn_reflns_theta_max     25.10
_diffrn_reflns_theta_full     25.10
_diffrn_measured_fraction_theta_max     0.999
_diffrn_measured_fraction_theta_full     0.999
_diffrn_reflns_limit_h_min     -8
_diffrn_reflns_limit_h_max     10
_diffrn_reflns_limit_k_min     -25
_diffrn_reflns_limit_k_max     25
_diffrn_reflns_limit_l_min     -11
_diffrn_reflns_limit_l_max     9
_diffrn_standards_number     ?
_diffrn_standards_interval_count     ?
_diffrn_standards_interval_time     ?
_diffrn_standards_decay_%     ?
_refine_special_details
;
Refinement of <i>F</i>^2^ against ALL reflections. The weighted <i>R</i>-factor
<i>wR</i> and goodness of fit <i>S</i> are based on <i>F</i>^2^, conventional
<i>R</i>-factors <i>R</i> are based on <i>F</i>, with <i>F</i> set to zero for
negative <i>F</i>^2^. The threshold expression of <i>F</i>^2^ >
\s(<i>F</i>^2^) is used only for calculating <i>R</i>-factors(gt) <i>etc</i>.
and is not relevant to the choice of reflections for refinement.
<i>R</i>-factors based on <i>F</i>^2^ are statistically about twice as large
as those based on <i>F</i>, and <i>R</i>- factors based on ALL data will be
even larger.
;
_reflns_number_total     3369
_reflns_number_gt     1983
_reflns_threshold_expression     I>2sigma(I)
_refine_ls_structure_factor_coef     Fsqd
_refine_ls_matrix_type     full
_refine_ls_R_factor_all     0.0754
_refine_ls_R_factor_gt     0.0428
_refine_ls_wR_factor_gt     0.1118
_refine_ls_wR_factor_ref     0.1190
_refine_ls_goodness_of_fit_ref     0.938
_refine_ls_restrained_S_all     0.938
_refine_ls_number_reflns     3369
_refine_ls_number_parameters     258
_refine_ls_number_restraints     0
_refine_ls_hydrogen_treatment     mixed
_refine_ls_weighting_scheme     calc
_refine_ls_weighting_details
               'calc w = 1/[\s^2^(Fo^2^)+(0.0677P)^2^] where P=(Fo^2^+2Fc^2^)/3'
_atom_sites_solution_hydrogens     geom
_atom_sites_solution_primary     direct
_atom_sites_solution_secondary     difmap
_refine_ls_shift/su_max     0.000
_refine_ls_shift/su_mean     0.000
_refine_diff_density_max     0.199
_refine_diff_density_min     -0.240
_refine_ls_extinction_method     ?
_refine_ls_extinction_coef     ?
loop_
    _atom_type_symbol
    _atom_type_description
    _atom_type_scat_dispersion_real
    _atom_type_scat_dispersion_imag
    _atom_type_scat_source
    'C' 'C' 0.0033 0.0016
                         'International Tables Vol C Tables 4.2.6.8 and 6.1.1.4'
    'H' 'H' 0.0000 0.0000
                         'International Tables Vol C Tables 4.2.6.8 and 6.1.1.4'
    'N' 'N' 0.0061 0.0033
                         'International Tables Vol C Tables 4.2.6.8 and 6.1.1.4'
    'O' 'O' 0.0106 0.0060
                         'International Tables Vol C Tables 4.2.6.8 and 6.1.1.4'
_computing_data_collection     'SMART (Bruker, 2001)'
_computing_cell_refinement     'SAINT (Bruker, 2001)'
_computing_data_reduction     'SAINT (Bruker, 2001)'
_computing_structure_solution     'SHELXS97 (Sheldrick, 2008)'
_computing_structure_refinement     'SHELXL97 (Sheldrick, 2008)'
_computing_molecular_graphics     'SHELXTL (Sheldrick, 2008)'
_computing_publication_material
                                  'SHELXTL (Sheldrick, 2008) and local programs'
loop_
    _atom_site_type_symbol
    _atom_site_label
    _atom_site_fract_x
    _atom_site_fract_y
    _atom_site_fract_z
    _atom_site_U_iso_or_equiv
    _atom_site_adp_type
    _atom_site_calc_flag
    _atom_site_refinement_flags
    _atom_site_occupancy
    _atom_site_symmetry_multiplicity
    _atom_site_disorder_assembly
    _atom_site_disorder_group
    N N1 0.34922(16) 0.43731(6) 1.14992(14) 0.0474(4) Uani d . 1 1 . .
    O O1 0.24396(16) 0.42406(6) 0.91531(13) 0.0633(4) Uani d . 1 1 . .
    N N2 0.40425(17) 0.48648(7) 1.23643(14) 0.0496(4) Uani d . 1 1 . .
    N N3 0.20658(17) 0.53669(7) 0.78768(14) 0.0507(5) Uani d . 1 1 . .
    N N4 0.30500(17) 0.51166(7) 0.53720(16) 0.0606(5) Uani d . 1 1 . .
    H H4A 0.3527 0.4993 0.6155 0.073 Uiso calc R 1 1 . .
    H H4B 0.3353 0.5021 0.4592 0.073 Uiso calc R 1 1 . .
    C C7 0.2924(2) 0.45725(8) 1.01684(18) 0.0474(5) Uani d . 1 1 . .
    C C8 0.30147(19) 0.52375(8) 1.02509(17) 0.0439(5) Uani d . 1 1 . .
    C C11 0.24301(19) 0.56189(8) 0.91417(18) 0.0447(5) Uani d . 1 1 . .
    C C6 0.3536(2) 0.37681(8) 1.20613(19) 0.0484(5) Uani d . 1 1 . .
    C C18 0.1294(2) 0.56260(8) 0.66247(18) 0.0444(5) Uani d . 1 1 . .
    C C23 0.1803(2) 0.54668(8) 0.53687(18) 0.0437(5) Uani d . 1 1 . .
    C C9 0.3752(2) 0.53710(8) 1.16249(18) 0.0464(5) Uani d . 1 1 . .
    C C12 0.2170(2) 0.62851(8) 0.93519(19) 0.0463(5) Uani d . 1 1 . .
    C C19 0.0030(2) 0.59683(9) 0.6613(2) 0.0556(5) Uani d . 1 1 . .
    H H19A -0.0302 0.6068 0.7457 0.067 Uiso calc R 1 1 . .
    C C22 0.0969(2) 0.56593(8) 0.41134(19) 0.0521(5) Uani d . 1 1 . .
    H H22A 0.1273 0.5553 0.3261 0.063 Uiso calc R 1 1 . .
    C C20 -0.0747(2) 0.61646(9) 0.5361(2) 0.0589(6) Uani d . 1 1 . .
    H H20A -0.1581 0.6407 0.5360 0.071 Uiso calc R 1 1 . .
    C C21 -0.0276(2) 0.59984(9) 0.4113(2) 0.0560(6) Uani d . 1 1 . .
    H H21A -0.0812 0.6118 0.3265 0.067 Uiso calc R 1 1 . .
    C C10 0.4277(2) 0.59724(9) 1.2264(2) 0.0634(6) Uani d . 1 1 . .
    H H10A 0.4739 0.5905 1.3209 0.095 Uiso calc R 1 1 . .
    H H10B 0.3458 0.6247 1.2271 0.095 Uiso calc R 1 1 . .
    H H10C 0.4971 0.6152 1.1722 0.095 Uiso calc R 1 1 . .
    C C5 0.4291(2) 0.36538(10) 1.3386(2) 0.0614(6) Uani d . 1 1 . .
    H H5A 0.4777 0.3973 1.3905 0.074 Uiso calc R 1 1 . .
    C C1 0.2792(3) 0.32924(9) 1.1319(2) 0.0670(6) Uani d . 1 1 . .
    H H1A 0.2265 0.3365 1.0438 0.080 Uiso calc R 1 1 . .
    C C17 0.2816(2) 0.67312(9) 0.8609(2) 0.0592(6) Uani d . 1 1 . .
    H H17A 0.3417 0.6617 0.7949 0.071 Uiso calc R 1 1 . .
    C C14 0.0998(3) 0.70835(12) 1.0518(3) 0.0808(8) Uani d . 1 1 . .
    H H14A 0.0365 0.7202 1.1147 0.097 Uiso calc R 1 1 . .
    C C4 0.4318(3) 0.30662(12) 1.3930(2) 0.0780(7) Uani d . 1 1 . .
    H H4C 0.4834 0.2991 1.4815 0.094 Uiso calc R 1 1 . .
    C C16 0.2562(3) 0.73473(10) 0.8853(3) 0.0779(8) Uani d . 1 1 . .
    H H16A 0.3003 0.7646 0.8357 0.094 Uiso calc R 1 1 . .
    C C15 0.1671(3) 0.75248(12) 0.9814(3) 0.0877(9) Uani d . 1 1 . .
    H H15A 0.1526 0.7941 0.9985 0.105 Uiso calc R 1 1 . .
    C C2 0.2838(3) 0.27058(10) 1.1899(3) 0.0884(8) Uani d . 1 1 . .
    H H2B 0.2341 0.2385 1.1396 0.106 Uiso calc R 1 1 . .
    C C13 0.1247(2) 0.64666(10) 1.0308(2) 0.0636(6) Uani d . 1 1 . .
    H H13A 0.0797 0.6171 1.0806 0.076 Uiso calc R 1 1 . .
    C C3 0.3600(3) 0.25895(11) 1.3197(3) 0.0867(8) Uani d . 1 1 . .
    H H3B 0.3630 0.2194 1.3574 0.104 Uiso calc R 1 1 . .
    H H1C 0.220(2) 0.4928(10) 0.787(2) 0.070(6) Uiso d . 1 1 . .
loop_
    _atom_site_aniso_label
    _atom_site_aniso_U_11
    _atom_site_aniso_U_22
    _atom_site_aniso_U_33
    _atom_site_aniso_U_12
    _atom_site_aniso_U_13
    _atom_site_aniso_U_23
    N1 0.0579(11) 0.0482(9) 0.0345(9) 0.0048(7) 0.0009(7) -0.0006(7)
    O1 0.0923(11) 0.0558(8) 0.0373(8) 0.0027(7) -0.0070(7) -0.0063(6)
    N2 0.0593(11) 0.0532(9) 0.0348(9) 0.0034(8) 0.0009(7) -0.0044(7)
    N3 0.0710(12) 0.0487(10) 0.0317(9) 0.0107(8) 0.0045(8) 0.0002(7)
    N4 0.0600(12) 0.0826(12) 0.0390(9) 0.0162(9) 0.0059(8) -0.0078(8)
    C7 0.0540(13) 0.0530(11) 0.0349(11) 0.0074(9) 0.0053(9) -0.0008(9)
    C8 0.0516(12) 0.0470(10) 0.0328(10) 0.0056(9) 0.0053(9) -0.0003(8)
    C11 0.0472(12) 0.0533(11) 0.0345(11) 0.0033(9) 0.0094(9) 0.0002(8)
    C6 0.0535(13) 0.0518(11) 0.0412(11) 0.0128(9) 0.0107(9) 0.0037(9)
    C18 0.0514(12) 0.0450(10) 0.0360(11) 0.0013(9) 0.0030(9) 0.0020(8)
    C23 0.0496(12) 0.0431(10) 0.0374(11) -0.0043(9) 0.0026(9) -0.0032(8)
    C9 0.0511(12) 0.0519(11) 0.0368(11) 0.0043(9) 0.0083(9) -0.0029(9)
    C12 0.0514(13) 0.0478(11) 0.0387(10) 0.0043(9) 0.0023(9) -0.0017(8)
    C19 0.0593(14) 0.0597(12) 0.0488(13) 0.0046(11) 0.0108(10) -0.0011(9)
    C22 0.0604(14) 0.0598(12) 0.0349(11) -0.0094(11) 0.0021(9) 0.0006(9)
    C20 0.0523(14) 0.0586(12) 0.0640(15) 0.0066(10) 0.0011(11) 0.0047(10)
    C21 0.0582(14) 0.0584(12) 0.0479(13) -0.0035(11) -0.0058(11) 0.0062(10)
    C10 0.0738(15) 0.0611(12) 0.0527(13) -0.0036(11) -0.0010(11) -0.0094(10)
    C5 0.0581(14) 0.0749(14) 0.0510(13) 0.0100(11) 0.0069(11) 0.0136(11)
    C1 0.0972(18) 0.0512(12) 0.0512(13) 0.0067(12) 0.0052(12) -0.0013(10)
    C17 0.0594(14) 0.0607(13) 0.0559(13) -0.0024(11) 0.0023(11) 0.0036(10)
    C14 0.0823(19) 0.0806(17) 0.0775(18) 0.0269(14) 0.0038(14) -0.0240(14)
    C4 0.0871(19) 0.0848(17) 0.0628(15) 0.0292(14) 0.0128(13) 0.0267(14)
    C16 0.0868(19) 0.0544(15) 0.0843(18) -0.0080(12) -0.0180(15) 0.0113(12)
    C15 0.101(2) 0.0552(14) 0.097(2) 0.0219(15) -0.0250(17) -0.0167(15)
    C2 0.143(3) 0.0514(14) 0.0723(18) 0.0021(14) 0.0209(17) -0.0010(12)
    C13 0.0708(16) 0.0670(13) 0.0543(13) 0.0116(11) 0.0137(12) -0.0078(10)
    C3 0.128(2) 0.0603(15) 0.0780(18) 0.0322(15) 0.0379(17) 0.0195(14)
_geom_special_details
;
All e.s.d.'s (except the e.s.d. in the dihedral angle between two l.s. planes)
are estimated using the full covariance matrix. The cell e.s.d.'s are taken
into account individually in the estimation of e.s.d.'s in distances, angles
and torsion angles; correlations between e.s.d.'s in cell parameters are only
used when they are defined by crystal symmetry. An approximate (isotropic)
treatment of cell e.s.d.'s is used for estimating e.s.d.'s involving l.s.
planes.
;
loop_
    _geom_bond_atom_site_label_1
    _geom_bond_atom_site_label_2
    _geom_bond_site_symmetry_2
    _geom_bond_distance
    _geom_bond_publ_flag
    N1 C7 . 1.383(2) ?
    N1 N2 . 1.4031(18) ?
    N1 C6 . 1.417(2) ?
    O1 C7 . 1.2446(19) ?
    N2 C9 . 1.315(2) ?
    N3 C11 . 1.333(2) ?
    N3 C18 . 1.426(2) ?
    N3 H1C . 0.96(2) ?
    N4 C23 . 1.376(2) ?
    N4 H4A . 0.8600 ?
    N4 H4B . 0.8600 ?
    C7 C8 . 1.446(2) ?
    C8 C11 . 1.397(2) ?
    C8 C9 . 1.429(2) ?
    C11 C12 . 1.482(2) ?
    C6 C1 . 1.381(3) ?
    C6 C5 . 1.387(3) ?
    C18 C19 . 1.378(3) ?
    C18 C23 . 1.396(2) ?
    C23 C22 . 1.402(2) ?
    C9 C10 . 1.493(3) ?
    C12 C17 . 1.383(3) ?
    C12 C13 . 1.390(3) ?
    C19 C20 . 1.380(3) ?
    C19 H19A . 0.9300 ?
    C22 C21 . 1.361(3) ?
    C22 H22A . 0.9300 ?
    C20 C21 . 1.377(3) ?
    C20 H20A . 0.9300 ?
    C21 H21A . 0.9300 ?
    C10 H10A . 0.9600 ?
    C10 H10B . 0.9600 ?
    C10 H10C . 0.9600 ?
    C5 C4 . 1.376(3) ?
    C5 H5A . 0.9300 ?
    C1 C2 . 1.387(3) ?
    C1 H1A . 0.9300 ?
    C17 C16 . 1.381(3) ?
    C17 H17A . 0.9300 ?
    C14 C15 . 1.368(3) ?
    C14 C13 . 1.377(3) ?
    C14 H14A . 0.9300 ?
    C4 C3 . 1.369(3) ?
    C4 H4C . 0.9300 ?
    C16 C15 . 1.371(4) ?
    C16 H16A . 0.9300 ?
    C15 H15A . 0.9300 ?
    C2 C3 . 1.368(3) ?
    C2 H2B . 0.9300 ?
    C13 H13A . 0.9300 ?
    C3 H3B . 0.9300 ?
loop_
    _geom_angle_atom_site_label_1
    _geom_angle_atom_site_label_2
    _geom_angle_atom_site_label_3
    _geom_angle_site_symmetry_1
    _geom_angle_site_symmetry_3
    _geom_angle
    _geom_angle_publ_flag
    C7 N1 N2 . . 111.75(13) ?
    C7 N1 C6 . . 128.99(15) ?
    N2 N1 C6 . . 119.23(14) ?
    C9 N2 N1 . . 106.48(13) ?
    C11 N3 C18 . . 129.94(16) ?
    C11 N3 H1C . . 113.5(11) ?
    C18 N3 H1C . . 115.6(11) ?
    C23 N4 H4A . . 120.0 ?
    C23 N4 H4B . . 120.0 ?
    H4A N4 H4B . . 120.0 ?
    O1 C7 N1 . . 126.42(16) ?
    O1 C7 C8 . . 129.15(16) ?
    N1 C7 C8 . . 104.43(14) ?
    C11 C8 C9 . . 132.03(16) ?
    C11 C8 C7 . . 122.34(15) ?
    C9 C8 C7 . . 105.62(14) ?
    N3 C11 C8 . . 118.40(16) ?
    N3 C11 C12 . . 119.89(15) ?
    C8 C11 C12 . . 121.68(15) ?
    C1 C6 C5 . . 119.43(18) ?
    C1 C6 N1 . . 120.54(17) ?
    C5 C6 N1 . . 120.00(17) ?
    C19 C18 C23 . . 120.54(17) ?
    C19 C18 N3 . . 122.79(17) ?
    C23 C18 N3 . . 116.40(16) ?
    N4 C23 C18 . . 120.83(16) ?
    N4 C23 C22 . . 121.65(17) ?
    C18 C23 C22 . . 117.49(18) ?
    N2 C9 C8 . . 111.47(15) ?
    N2 C9 C10 . . 118.43(16) ?
    C8 C9 C10 . . 130.00(17) ?
    C17 C12 C13 . . 119.14(18) ?
    C17 C12 C11 . . 121.51(18) ?
    C13 C12 C11 . . 119.35(18) ?
    C18 C19 C20 . . 120.60(19) ?
    C18 C19 H19A . . 119.7 ?
    C20 C19 H19A . . 119.7 ?
    C21 C22 C23 . . 121.51(19) ?
    C21 C22 H22A . . 119.2 ?
    C23 C22 H22A . . 119.2 ?
    C21 C20 C19 . . 119.4(2) ?
    C21 C20 H20A . . 120.3 ?
    C19 C20 H20A . . 120.3 ?
    C22 C21 C20 . . 120.38(18) ?
    C22 C21 H21A . . 119.8 ?
    C20 C21 H21A . . 119.8 ?
    C9 C10 H10A . . 109.5 ?
    C9 C10 H10B . . 109.5 ?
    H10A C10 H10B . . 109.5 ?
    C9 C10 H10C . . 109.5 ?
    H10A C10 H10C . . 109.5 ?
    H10B C10 H10C . . 109.5 ?
    C4 C5 C6 . . 119.6(2) ?
    C4 C5 H5A . . 120.2 ?
    C6 C5 H5A . . 120.2 ?
    C6 C1 C2 . . 119.4(2) ?
    C6 C1 H1A . . 120.3 ?
    C2 C1 H1A . . 120.3 ?
    C16 C17 C12 . . 119.7(2) ?
    C16 C17 H17A . . 120.2 ?
    C12 C17 H17A . . 120.2 ?
    C15 C14 C13 . . 120.7(2) ?
    C15 C14 H14A . . 119.6 ?
    C13 C14 H14A . . 119.6 ?
    C3 C4 C5 . . 121.4(2) ?
    C3 C4 H4C . . 119.3 ?
    C5 C4 H4C . . 119.3 ?
    C15 C16 C17 . . 121.0(2) ?
    C15 C16 H16A . . 119.5 ?
    C17 C16 H16A . . 119.5 ?
    C14 C15 C16 . . 119.3(2) ?
    C14 C15 H15A . . 120.3 ?
    C16 C15 H15A . . 120.3 ?
    C3 C2 C1 . . 121.3(2) ?
    C3 C2 H2B . . 119.4 ?
    C1 C2 H2B . . 119.4 ?
    C14 C13 C12 . . 120.1(2) ?
    C14 C13 H13A . . 120.0 ?
    C12 C13 H13A . . 120.0 ?
    C2 C3 C4 . . 118.8(2) ?
    C2 C3 H3B . . 120.6 ?
    C4 C3 H3B . . 120.6 ?
loop_
    _geom_hbond_atom_site_label_D
    _geom_hbond_atom_site_label_H
    _geom_hbond_atom_site_label_A
    _geom_hbond_site_symmetry_A
    _geom_hbond_distance_DH
    _geom_hbond_distance_HA
    _geom_hbond_distance_DA
    _geom_hbond_angle_DHA
    _geom_hbond_publ_flag
    N3 H1C O1 . 0.96(2) 1.93(2) 2.733(2) 139.8(16) y
    N4 H4B N2 1_554 0.86 2.34 3.194(2) 173.4 y
    N4 H4A N2 3_667 0.86 2.50 3.209(2) 140.3 y
data_global
_journal_date_recd_electronic     2011-07-17
_journal_date_accepted     2011-09-14
_journal_name_full     'Acta Crystallographica, Section E'
_journal_year     2011
_journal_volume     67
_journal_issue     10
_journal_page_first     o2701
_journal_page_last     o2701
_journal_paper_category     QO
_journal_coeditor_code     FY2020
_publ_contact_author_name     'Ms Rong Lu'
_publ_contact_author_address
;
College of Chemical Engineering
Northwest University
Xi'an 710069
Shaanxi
People's Republic of China
;
_publ_contact_author_email     lu78441@yahoo.com.cn
_publ_contact_author_fax     ?
_publ_contact_author_phone     '86 13032977005'
_publ_section_title
;\
(<i>Z</i>)-4-[(2-Aminoanilino)(phenyl)methylidene]-3-methyl-1-phenyl-1<i>H</i>-\
pyrazol-5(4<i>H</i>)-one
;
loop_
    _publ_author_name
    _publ_author_address
    'Lu, Rong'
;
College of Chemical Engineering
Northwest University
Xi'an 710069
Shaanxi
People's Republic of China
;
    'Xia, Hua'
;
College of Chemical Engineering
Northwest University
Xi'an 710069
Shaanxi
People's Republic of China
;
    'L\"u, Xingqiang'
;
College of Chemical Engineering
Northwest University
Xi'an 710069
Shaanxi
People's Republic of China
;
    'Zhao, Shunsheng'
;
College of Chemistry and Chemical Engineering
Xian University of Science and Technology
Xi'an 710054
Shaanxi
People's Republic of China
;
