# Supplementary material for: (Z)-4-[(2-Amino­anilino)(phen­yl)methyl­idene]-3-methyl-1-phenyl-1H-pyrazol-5(4H)-one
Source: Acta Crystallogr Sect E Struct Rep Online. 2011 Sep 30;67(Pt 10):o2701. doi: 10.1107/S1600536811037470 (PMC3201420; doi:10.1107/S1600536811037470)
Supplement: Supplementary file 2 [file e-67-o2701-Isup2.hkl]

# 
# h,k,l, Fc-squared, Fo-squared, sigma(Fo-squared) and status flag 
# 
data_I
_shelx_title ' xb3036m in P2(1)/c' 
_shelx_refln_list_code          4 
_shelx_F_calc_maximum      209.09 
_exptl_crystal_F_000       776.00 
_reflns_d_resolution_high  0.8379 
 
loop_ 
 _symmetry_equiv_pos_as_xyz 
 'x, y, z' 
 '-x, y+1/2, -z+1/2' 
 '-x, -y, -z' 
 'x, -y-1/2, z-1/2' 
 
_cell_length_a     9.1999 
_cell_length_b    21.6801 
_cell_length_c     9.6076 
_cell_angle_alpha  90.000 
_cell_angle_beta   97.840 
_cell_angle_gamma  90.000 
 
_shelx_F_squared_multiplier     1.000 
 
loop_ 
 _refln_index_h 
 _refln_index_k 
 _refln_index_l 
 _refln_F_squared_calc 
 _refln_F_squared_meas 
 _refln_F_squared_sigma 
 _refln_observed_status 
   1   0   0      230.64      211.85      6.37 o 
   2   0   0    17226.15    17104.53    365.55 o 
   3   0   0     2976.79     1954.11     43.49 o 
   4   0   0       11.85       20.06      2.52 o 
   5   0   0        7.71        3.96      2.69 o 
   6   0   0      303.47      301.84      7.19 o 
   7   0   0      106.64      130.04      9.06 o 
   8   0   0        5.14        3.46     11.53 o 
   9   0   0       25.57       32.97     14.21 o 
  10   0   0       24.11        9.91     16.05 o 
   1   1   0      565.88      440.39     39.58 o 
   2   1   0    12682.29    12426.83    315.75 o 
   3   1   0      338.62      290.45      5.32 o 
   4   1   0      318.80      320.59      6.27 o 
   5   1   0      102.72      101.08      3.92 o 
   6   1   0      115.92      110.56      3.62 o 
   7   1   0       73.92       78.80      5.82 o 
   8   1   0        0.55        0.87      7.51 o 
   9   1   0        0.35        2.97      9.50 o 
  10   1   0        0.48        0.73     10.27 o 
   0   2   0    10216.66    10000.62    216.78 o 
   1   2   0       96.62       75.18      3.01 o 
   2   2   0      606.27      583.13      7.21 o 
   3   2   0      742.71      650.94     15.27 o 
   4   2   0       57.65       57.67      2.09 o 
   5   2   0      160.73      154.95     10.91 o 
   6   2   0       43.60       42.70      5.28 o 
   7   2   0       13.61       11.11      4.72 o 
   8   2   0        3.97        1.31      8.11 o 
   9   2   0        1.12       -0.74      8.85 o 
  10   2   0       38.26       38.62     11.72 o 
   1   3   0      586.64      492.74      9.33 o 
   2   3   0        7.42        5.22      1.02 o 
   3   3   0       20.92       21.32      2.81 o 
   4   3   0     1183.68     1232.33     14.90 o 
   5   3   0      108.27      118.20      3.93 o 
   6   3   0       36.43       34.44      3.78 o 
   7   3   0       30.81       26.02      5.83 o 
   8   3   0       11.61       10.35      8.17 o 
   9   3   0       18.14       19.40      9.87 o 
  10   3   0       13.09       19.92     11.36 o 
   0   4   0      490.55      396.60     17.09 o 
   1   4   0     3179.39     2938.97     28.56 o 
   2   4   0    10287.26     9417.45    164.91 o 
   3   4   0      200.07      184.35      7.00 o 
   4   4   0      239.72      237.04      4.94 o 
   5   4   0       77.11       90.91      3.04 o 
   6   4   0       69.80       65.20      3.99 o 
   7   4   0       35.57       34.25      5.97 o 
   8   4   0       13.96       11.68      7.88 o 
   9   4   0      106.37      114.07     11.63 o 
  10   4   0       36.31       31.09     18.33 o 
   1   5   0     2709.70     2548.55     28.18 o 
   2   5   0     3484.73     3254.06     50.00 o 
   3   5   0      429.73      401.16      8.51 o 
   4   5   0      681.33      625.42      9.61 o 
   5   5   0        2.60        0.61      2.07 o 
   6   5   0        0.15        0.09      3.14 o 
   7   5   0        3.82        4.84      3.55 o 
   8   5   0        1.32       -0.61      8.34 o 
   9   5   0        5.37        9.53      9.31 o 
  10   5   0        1.65       -0.53     11.57 o 
   0   6   0     5282.61     5031.17     77.39 o 
   1   6   0     3756.84     3568.89     39.15 o 
   2   6   0      225.08      159.03     10.16 o 
   3   6   0       63.26       64.05      2.34 o 
   4   6   0      118.27       97.31      3.01 o 
   5   6   0      227.97      230.33      5.02 o 
   6   6   0        3.76        5.01      3.45 o 
   7   6   0      112.44      124.95      6.64 o 
   8   6   0      168.11      162.67     11.35 o 
   9   6   0       46.20       33.32     10.71 o 
  10   6   0       44.43       39.96     15.00 o 
   1   7   0     2505.57     2519.70     28.11 o 
   2   7   0      306.03      277.23      4.48 o 
   3   7   0       32.56       28.62      6.13 o 
   4   7   0      865.56      869.67     11.38 o 
   5   7   0      130.30      125.22      3.89 o 
   6   7   0      151.63      165.51      6.01 o 
   7   7   0       19.45       19.20      4.20 o 
   8   7   0       25.00       18.67      8.91 o 
   9   7   0        1.53       -4.71      9.43 o 
  10   7   0       10.36        5.95     12.20 o 
   0   8   0      221.17      208.75      5.19 o 
   1   8   0      310.89      308.14      4.79 o 
   2   8   0      424.47      436.89      6.69 o 
   3   8   0      442.05      438.96     12.93 o 
   4   8   0       71.80       76.90     12.01 o 
   5   8   0      164.40      175.38      6.47 o 
   6   8   0       40.38       41.90      4.40 o 
   7   8   0        4.93       -0.76      4.14 o 
   8   8   0       79.72       75.55     14.25 o 
   9   8   0        0.44       -0.26     10.35 o 
  10   8   0        4.31       -0.27     12.33 o 
   1   9   0     1914.30     1967.97     19.93 o 
   2   9   0      391.05      360.16      5.65 o 
   3   9   0     1884.05     1740.48     28.57 o 
   4   9   0      118.10      129.34      4.88 o 
   5   9   0        5.07        1.97      3.37 o 
   6   9   0       87.84       81.79     10.90 o 
   7   9   0       64.22       51.77      7.04 o 
   8   9   0        2.57       14.51     13.37 o 
   9   9   0        5.14        7.53     10.82 o 
  10   9   0        1.18       -4.56     12.71 o 
   0  10   0     1196.68     1260.59     21.51 o 
   1  10   0       13.22       11.53      1.48 o 
   2  10   0     5519.54     5710.68     62.30 o 
   3  10   0      649.63      657.16     10.47 o 
   4  10   0      256.13      289.79     12.50 o 
   5  10   0       23.35       19.62      3.53 o 
   6  10   0       49.33       45.67      4.93 o 
   7  10   0       42.10       41.34      5.41 o 
   8  10   0       29.17       29.07     13.72 o 
   9  10   0        0.91       -0.91     11.44 o 
  10  10   0       10.87        1.68     13.20 o 
   1  11   0       91.78      100.61      2.67 o 
   2  11   0     1088.57     1071.47     18.42 o 
   3  11   0     1156.68     1104.69     14.01 o 
   4  11   0       97.99      101.13      5.54 o 
   5  11   0       20.63       22.75      3.90 o 
   6  11   0       21.97       21.45      4.33 o 
   7  11   0       69.40       58.53      5.86 o 
   8  11   0       26.61       24.93      7.11 o 
   9  11   0       13.33        6.82     12.18 o 
   0  12   0       37.12       42.14      3.45 o 
   1  12   0       17.56       18.26      2.30 o 
   2  12   0       63.60       54.07      3.00 o 
   3  12   0      170.92      159.63      4.47 o 
   4  12   0      334.42      340.13     10.72 o 
   5  12   0       50.26       57.81      4.70 o 
   6  12   0        0.10        1.46      4.57 o 
   7  12   0      226.70      242.94      8.52 o 
   8  12   0       28.69       38.97      9.27 o 
   9  12   0        5.41        5.39     16.09 o 
   1  13   0        0.14        0.87      1.82 o 
   2  13   0     1617.29     1674.18     41.28 o 
   3  13   0       68.43       79.64      3.53 o 
   4  13   0       38.92       40.67      3.36 o 
   5  13   0       24.61       27.74      4.22 o 
   6  13   0       39.10       39.33      5.33 o 
   7  13   0      150.28      174.45     14.36 o 
   8  13   0       16.32       10.50      7.70 o 
   9  13   0       19.58       33.24     17.67 o 
   0  14   0      175.59      165.52      7.57 o 
   1  14   0        3.83        3.35      2.38 o 
   2  14   0        0.00        0.64      2.13 o 
   3  14   0      124.75      135.41      4.47 o 
   4  14   0      138.44      147.42      4.84 o 
   5  14   0      100.26      110.06      5.74 o 
   6  14   0      124.86      138.58     15.45 o 
   7  14   0        0.31       -3.17      5.68 o 
   8  14   0       47.09       51.79      9.00 o 
   9  14   0       47.87       33.19     18.20 o 
   1  15   0       20.82       15.83      2.64 o 
   2  15   0      137.79      135.01      5.94 o 
   3  15   0      157.50      156.51      4.82 o 
   4  15   0      702.48      756.37     11.60 o 
   5  15   0       13.81       15.00      4.73 o 
   6  15   0      118.14      126.82      7.16 o 
   7  15   0       21.30       25.10      6.43 o 
   8  15   0       14.78       20.37      8.87 o 
   0  16   0      274.29      267.70      8.50 o 
   1  16   0       13.88        8.10      2.84 o 
   2  16   0      112.73      113.79      4.36 o 
   3  16   0       51.59       50.23      4.43 o 
   4  16   0      109.98      106.50      9.32 o 
   5  16   0       23.44       18.64      5.78 o 
   6  16   0       28.18       24.23      6.15 o 
   7  16   0       63.70       66.36      7.24 o 
   8  16   0        2.57        3.75      9.30 o 
   1  17   0       14.94       11.20      3.13 o 
   2  17   0      275.04      264.41     10.61 o 
   3  17   0      139.74      128.70      5.83 o 
   4  17   0      343.28      355.68     11.28 o 
   5  17   0        5.19        5.57      5.55 o 
   6  17   0       67.51       54.97      7.39 o 
   7  17   0        4.23        6.40      7.00 o 
   8  17   0        2.04        2.37     11.84 o 
   0  18   0       19.58       17.82      5.01 o 
   1  18   0       36.27       25.39      3.65 o 
   2  18   0        6.83        4.97      3.53 o 
   3  18   0       33.74       36.39      5.03 o 
   4  18   0        1.29        4.42      6.42 o 
   5  18   0       61.47       76.56      6.67 o 
   6  18   0        3.97        3.66      7.39 o 
   7  18   0        0.12       -3.55      7.03 o 
   1  19   0       79.78       81.41      4.52 o 
   2  19   0       18.17        9.32      4.05 o 
   3  19   0       62.17       59.47      5.76 o 
   4  19   0       63.12       59.31      7.76 o 
   5  19   0       32.31       34.80      7.75 o 
   6  19   0      124.92      142.82     10.53 o 
   7  19   0        0.03       -2.69     11.27 o 
   0  20   0       17.89        4.84      5.44 o 
   1  20   0       65.85       66.30      4.54 o 
   2  20   0      257.67      228.59     10.93 o 
   3  20   0       47.43       36.46      5.85 o 
   4  20   0       33.05       29.65      7.13 o 
   5  20   0       60.17       76.59      9.07 o 
   6  20   0       24.97       34.57     10.01 o 
   1  21   0        7.82        5.79      4.30 o 
   2  21   0       67.08       63.35     11.93 o 
   3  21   0        3.16        1.04      5.75 o 
   4  21   0       11.96       10.45      7.69 o 
   5  21   0        0.36        4.13      8.36 o 
   6  21   0      131.47      160.09     12.29 o 
   0  22   0        2.02        5.14      6.58 o 
   1  22   0       15.18       14.24      4.66 o 
   2  22   0        0.90       -2.22      5.76 o 
   3  22   0        0.62        0.86      7.31 o 
   4  22   0       84.09      104.43     24.14 o 
   5  22   0       45.67       42.43      9.79 o 
   1  23   0        1.36        3.84      4.85 o 
   2  23   0        1.59        2.09      6.14 o 
   3  23   0       11.16       18.99      8.27 o 
   4  23   0       11.98       15.04      9.02 o 
   0  24   0        1.33       -0.81      7.71 o 
   1  24   0        0.86       -0.02      5.41 o 
   2  24   0       34.34       29.30      7.17 o 
   3  24   0        7.10        6.85      8.36 o 
   4  24   0        2.12        3.96      9.47 o 
   1  25   0        0.69        0.39      5.97 o 
   2  25   0       10.43        6.12      7.52 o 
 -10   1   1       26.40       33.81     11.52 o 
  -9   1   1        7.21        4.17      9.30 o 
  -8   1   1      106.92      106.87      9.96 o 
  -7   1   1      107.80      116.37      8.55 o 
  -6   1   1      160.06      146.99      8.17 o 
  -5   1   1      277.11      286.27      7.24 o 
  -4   1   1      823.07      858.32     18.39 o 
  -3   1   1    11993.00    12064.06    150.45 o 
  -2   1   1    43717.47    46935.58   1084.43 o 
  -1   1   1     2488.10     2326.14     36.71 o 
   0   1   1     1210.10     1338.52     21.12 o 
   1   1   1     4425.29     4203.16     45.02 o 
   2   1   1        2.36        0.70      0.96 o 
   3   1   1     4604.33     4253.75     38.84 o 
   4   1   1      311.71      283.65      5.98 o 
   5   1   1      124.48      118.87      4.46 o 
   6   1   1      146.01      153.06      4.59 o 
   7   1   1        0.34        2.74      6.20 o 
   8   1   1       72.74       90.50      9.92 o 
   9   1   1       10.13        4.87      9.89 o 
  10   1   1        1.23       -1.13     11.21 o 
 -10   2   1        3.89        3.71     10.99 o 
  -9   2   1        7.80       -3.46     12.89 o 
  -8   2   1        1.13       -0.33      6.33 o 
  -7   2   1        0.74        1.29      7.15 o 
  -6   2   1      147.75      156.72      5.42 o 
  -5   2   1      951.58      959.56     16.42 o 
  -4   2   1        0.01        0.24      1.50 o 
  -3   2   1     4254.17     4391.08    238.31 o 
  -2   2   1      261.44      219.42      5.02 o 
  -1   2   1        5.67        9.55      0.78 o 
   0   2   1     8771.30     8621.87    249.20 o 
   1   2   1     1010.40      924.14     12.47 o 
   2   2   1     3733.43     3370.82     32.71 o 
   3   2   1      205.29      201.06      3.64 o 
   4   2   1      106.64      116.22      5.72 o 
   5   2   1      246.82      272.02      6.97 o 
   6   2   1       11.10        7.39      2.29 o 
   7   2   1       14.31       10.41      6.37 o 
   8   2   1        4.01        5.21      8.39 o 
   9   2   1       17.95       14.00      9.95 o 
  10   2   1       22.32       16.20     11.59 o 
 -10   3   1       24.64       20.07     10.01 o 
  -9   3   1        1.29        1.75     13.24 o 
  -8   3   1        3.62        4.69      6.88 o 
  -7   3   1       42.45       40.34      7.92 o 
  -6   3   1        5.72        3.80      3.35 o 
  -5   3   1       96.75       93.91      3.22 o 
  -4   3   1      405.04      381.11     43.51 o 
  -3   3   1      503.26      491.03      9.81 o 
  -2   3   1      588.53      532.17      9.87 o 
  -1   3   1     5395.16     4829.38     92.87 o 
   0   3   1      738.26      688.38      9.28 o 
   1   3   1       84.13       88.63      2.14 o 
   2   3   1     4055.38     3760.41     68.72 o 
   3   3   1       66.32       74.23      2.11 o 
   4   3   1       22.76       24.51      3.50 o 
   5   3   1      468.20      486.06      7.28 o 
   6   3   1       95.97       93.55      3.25 o 
   7   3   1       30.25       20.35      4.35 o 
   8   3   1       68.54       72.90      9.80 o 
   9   3   1        7.93        7.50      9.31 o 
  10   3   1        1.33        2.87     11.56 o 
 -10   4   1        0.06       -0.38     10.99 o 
  -9   4   1       82.37       54.24     14.91 o 
  -8   4   1       26.03       27.28      6.98 o 
  -7   4   1       33.16       40.48      6.17 o 
  -6   4   1     1126.09     1101.47     33.34 o 
  -5   4   1      367.96      433.87     13.00 o 
  -4   4   1      209.49      194.73      6.09 o 
  -3   4   1     1218.39     1251.88     34.89 o 
  -2   4   1      439.29      392.72      6.08 o 
  -1   4   1      514.67      513.68     12.35 o 
   0   4   1      479.50      433.34      5.43 o 
   1   4   1    12219.78    12101.20    160.95 o 
   2   4   1      606.23      624.73      9.48 o 
   3   4   1       42.03       44.65      1.92 o 
   4   4   1      169.09      173.92      4.69 o 
   5   4   1        8.39        5.29      2.27 o 
   6   4   1        2.44        0.41      2.86 o 
   7   4   1      113.44      125.47      5.99 o 
   8   4   1        2.95       -0.54      8.33 o 
   9   4   1        2.87        5.39     10.02 o 
  10   4   1        1.81       -0.52     11.55 o 
 -10   5   1       27.58       21.22     11.80 o 
  -9   5   1        2.33        4.25     13.94 o 
  -8   5   1       57.18       58.40      7.56 o 
  -7   5   1        2.75        2.52      6.03 o 
  -6   5   1        0.31       -0.63      3.23 o 
  -5   5   1       56.84       54.55      4.06 o 
  -4   5   1        7.90        8.55      1.70 o 
  -3   5   1      382.27      403.60      6.62 o 
  -2   5   1     2308.53     2072.75     38.53 o 
  -1   5   1     4494.62     4308.09     54.37 o 
   0   5   1      993.25      982.03     17.39 o 
   1   5   1     3353.83     3045.26     39.01 o 
   2   5   1      941.60      847.68     15.81 o 
   3   5   1      297.08      311.10      4.53 o 
   4   5   1        0.11       -0.46      1.72 o 
   5   5   1      429.32      471.15      8.26 o 
   6   5   1       38.48       28.60      4.40 o 
   7   5   1      146.07      133.31     16.03 o 
   8   5   1       33.58       29.76      9.10 o 
   9   5   1       27.44       23.76     10.38 o 
  10   5   1        1.98        0.66     11.74 o 
 -10   6   1        0.01        0.06     11.44 o 
  -9   6   1       13.63       12.41     14.29 o 
  -8   6   1        5.33       -0.23      7.19 o 
  -7   6   1        4.53        1.10      6.15 o 
  -6   6   1        2.85        6.95      3.61 o 
  -5   6   1       18.47       19.95      3.33 o 
  -4   6   1       42.08       48.59      3.91 o 
  -3   6   1      488.34      544.12     16.53 o 
  -2   6   1     4513.64     4376.32     68.21 o 
  -1   6   1     2916.65     2840.02     31.17 o 
   0   6   1     1201.98     1154.04     13.40 o 
   1   6   1     1272.74     1206.55     18.48 o 
   2   6   1       79.05       77.72      3.37 o 
   3   6   1       73.80       63.19      2.30 o 
   4   6   1      144.00      116.50      3.88 o 
   5   6   1        0.17       -0.57      2.23 o 
   6   6   1       12.71       18.74      3.56 o 
   7   6   1      179.24      167.57      6.75 o 
   8   6   1        3.56        4.69      8.25 o 
   9   6   1       32.87       23.48     11.44 o 
  10   6   1        0.38        1.42     12.17 o 
 -10   7   1       44.15       25.66     11.82 o 
  -9   7   1       25.14       11.31     12.72 o 
  -8   7   1       31.01       28.82      7.67 o 
  -7   7   1       11.14        8.61      4.33 o 
  -6   7   1      108.92      112.77      5.44 o 
  -5   7   1      200.61      211.40      6.39 o 
  -4   7   1     1124.68     1253.15     18.08 o 
  -3   7   1      873.34      888.67     11.82 o 
  -2   7   1     1139.20      953.17     31.58 o 
  -1   7   1     1290.16     1270.31     14.63 o 
   0   7   1      110.03       83.41      3.09 o 
   1   7   1      189.09      138.78      2.90 o 
   2   7   1      607.24      610.30      7.13 o 
   3   7   1      648.07      680.70     11.24 o 
   4   7   1       16.39       13.81      2.25 o 
   5   7   1        0.00       -0.68      2.25 o 
   6   7   1      100.84      110.27      6.21 o 
   7   7   1       89.27       87.32      8.17 o 
   8   7   1       28.44       25.51      9.38 o 
   9   7   1        3.13        1.33     10.85 o 
  10   7   1        2.24        5.87     12.25 o 
 -10   8   1        6.35        3.23     12.20 o 
  -9   8   1       11.63        5.74     14.78 o 
  -8   8   1      135.06      137.97      9.26 o 
  -7   8   1       12.42       15.83      4.74 o 
  -6   8   1      108.71      107.51      6.34 o 
  -5   8   1        0.66       -0.38      3.24 o 
  -4   8   1       17.90       18.16      2.30 o 
  -3   8   1      904.33      962.46     12.22 o 
  -2   8   1      282.05      280.60      5.48 o 
  -1   8   1       92.79       85.73      2.37 o 
   0   8   1     1236.98     1290.01     15.19 o 
   1   8   1      101.68      125.84      2.69 o 
   2   8   1       19.84       15.32      1.49 o 
   3   8   1       82.59       76.23      3.12 o 
   4   8   1      219.66      216.75      7.32 o 
   5   8   1      114.84      131.47      5.66 o 
   6   8   1       83.46       80.99      4.36 o 
   7   8   1       53.48       46.01      5.52 o 
   8   8   1       34.15       27.97     10.87 o 
   9   8   1        2.46       -2.19     10.71 o 
  10   8   1        0.21        2.55     12.53 o 
 -10   9   1        6.91        2.63     17.76 o 
  -9   9   1        2.84        2.28     15.30 o 
  -8   9   1        3.42        3.33      7.73 o 
  -7   9   1       58.18       54.88      5.47 o 
  -6   9   1        1.57        3.47      4.05 o 
  -5   9   1       83.72       90.44      5.46 o 
  -4   9   1     1182.59     1226.26     23.10 o 
  -3   9   1     1026.78     1033.86     18.75 o 
  -2   9   1       36.93       31.78      4.92 o 
  -1   9   1     1453.37     1444.89     15.01 o 
   0   9   1     1747.58     1669.41     19.42 o 
   1   9   1      211.46      217.95      5.62 o 
   2   9   1      445.16      476.66      6.14 o 
   3   9   1     2055.64     2064.70     40.48 o 
   4   9   1       19.75       23.40      2.52 o 
   5   9   1        1.35       -0.57      2.52 o 
   6   9   1       15.69       16.38      3.78 o 
   7   9   1        5.14        5.23      4.95 o 
   8   9   1        8.44        3.53      5.67 o 
   9   9   1       21.63       17.84     11.30 o 
  10   9   1        0.03        6.79     13.20 o 
 -10  10   1        5.01        7.89     18.28 o 
  -9  10   1        1.13       -0.66     14.86 o 
  -8  10   1      115.71      124.00      9.25 o 
  -7  10   1      200.93      241.86     11.78 o 
  -6  10   1       23.62       21.06      4.50 o 
  -5  10   1      425.91      446.05      9.71 o 
  -4  10   1       32.62       26.20      2.79 o 
  -3  10   1        5.85        1.66      2.23 o 
  -2  10   1      224.24      235.16      6.19 o 
  -1  10   1      797.76      830.16     14.91 o 
   0  10   1      595.53      592.06      8.17 o 
   1  10   1     2244.73     2390.89     29.75 o 
   2  10   1      558.25      554.74     12.76 o 
   3  10   1      228.57      206.90      5.22 o 
   4  10   1        4.11        0.75      2.43 o 
   5  10   1       52.80       60.72      7.84 o 
   6  10   1      126.52      130.27      5.25 o 
   7  10   1       11.46       10.30      5.20 o 
   8  10   1        2.48        5.36      6.01 o 
   9  10   1        6.83       -1.08     10.57 o 
  -9  11   1       69.00       29.25     16.62 o 
  -8  11   1       34.55       24.71      9.32 o 
  -7  11   1        5.66        4.68      5.11 o 
  -6  11   1        4.17        2.25      4.54 o 
  -5  11   1      255.51      257.87     11.12 o 
  -4  11   1      909.49      970.92     23.93 o 
  -3  11   1      684.07      633.64     15.63 o 
  -2  11   1      355.52      433.92      6.79 o 
  -1  11   1       45.32       35.83      1.88 o 
   0  11   1      934.64      920.24     11.80 o 
   1  11   1       23.98       23.14      1.83 o 
   2  11   1      225.40      236.08      4.28 o 
   3  11   1      206.74      180.18      4.53 o 
   4  11   1      215.51      225.74      6.73 o 
   5  11   1       22.88       15.63      3.38 o 
   6  11   1        2.82        2.18      3.95 o 
   7  11   1        0.45       -0.35      5.46 o 
   8  11   1       16.04       19.80      7.04 o 
   9  11   1        0.70       -7.41     13.68 o 
  -9  12   1       21.96       19.78     17.14 o 
  -8  12   1        2.09        1.24      7.14 o 
  -7  12   1       51.19       67.83      6.40 o 
  -6  12   1        0.18       -0.12      4.68 o 
  -5  12   1       20.08       18.94      4.01 o 
  -4  12   1      187.23      193.56     15.48 o 
  -3  12   1       57.35       56.68      5.56 o 
  -2  12   1      156.06      158.27      4.26 o 
  -1  12   1      498.02      459.33      6.14 o 
   0  12   1      227.67      243.68      8.44 o 
   1  12   1        0.18        1.46      1.72 o 
   2  12   1       53.36       56.92      3.23 o 
   3  12   1      300.07      311.41      9.20 o 
   4  12   1       16.61       23.85      2.95 o 
   5  12   1        8.21        2.82      3.41 o 
   6  12   1        1.69       -1.14      4.33 o 
   7  12   1       24.47       32.19      7.02 o 
   8  12   1        3.13       -0.09      7.41 o 
   9  12   1        2.00       -1.93     16.00 o 
  -9  13   1       14.60       10.13     17.28 o 
  -8  13   1        3.03        7.81      7.57 o 
  -7  13   1       22.46       26.48      5.09 o 
  -6  13   1       11.29       10.36      4.36 o 
  -5  13   1       11.37       10.57      3.79 o 
  -4  13   1        7.91        9.87      3.89 o 
  -3  13   1      245.33      252.49      6.66 o 
  -2  13   1       74.61       76.64      5.58 o 
  -1  13   1       98.57       95.69      3.68 o 
   0  13   1      134.82      148.04      6.67 o 
   1  13   1       77.31       83.76      3.68 o 
   2  13   1       46.52       48.30      2.98 o 
   3  13   1       71.13       79.21      6.94 o 
   4  13   1      127.70      124.15      4.35 o 
   5  13   1       19.47       20.00      4.24 o 
   6  13   1       65.18       87.34      5.78 o 
   7  13   1       12.35        7.80      6.91 o 
   8  13   1        2.56       -3.49      7.61 o 
   9  13   1       21.22        1.14     16.88 o 
  -9  14   1        3.78       10.17     17.93 o 
  -8  14   1       52.49       56.36      8.83 o 
  -7  14   1       62.47       55.59      7.65 o 
  -6  14   1       56.72       67.16      6.30 o 
  -5  14   1      301.95      352.48      9.63 o 
  -4  14   1      102.68      114.87      5.49 o 
  -3  14   1      131.24      150.87      8.03 o 
  -2  14   1        2.89        2.47      3.06 o 
  -1  14   1        9.54        8.91      2.52 o 
   0  14   1       11.66       13.75      2.35 o 
   1  14   1        8.01        6.11      2.33 o 
   2  14   1        5.36        4.39      2.26 o 
   3  14   1       46.91       50.40      3.41 o 
   4  14   1        0.09       -0.83      3.21 o 
   5  14   1       93.50       90.79      5.22 o 
   6  14   1        7.60        5.46      5.04 o 
   7  14   1        2.03       -0.32      6.68 o 
   8  14   1       10.60        6.37      8.27 o 
  -8  15   1        2.32        1.01      7.91 o 
  -7  15   1       31.42       42.05      7.36 o 
  -6  15   1       53.37       52.36      6.37 o 
  -5  15   1      219.25      252.95     10.20 o 
  -4  15   1       40.01       25.06      6.12 o 
  -3  15   1        5.91        7.76      3.67 o 
  -2  15   1       69.52       70.74      4.71 o 
  -1  15   1      133.64      119.32      5.81 o 
   0  15   1       24.71       27.62      2.65 o 
   1  15   1      196.64      200.04      6.31 o 
   2  15   1       17.84       16.23      2.58 o 
   3  15   1       67.50       78.53      3.90 o 
   4  15   1       20.42       17.05      3.65 o 
   5  15   1      182.21      196.14      6.94 o 
   6  15   1        0.00       -3.11      5.26 o 
   7  15   1      223.44      245.46     17.52 o 
   8  15   1       32.26       34.14      9.72 o 
  -8  16   1        0.01        0.88      9.61 o 
  -7  16   1       23.41       14.69      8.40 o 
  -6  16   1       30.60       28.56      7.96 o 
  -5  16   1        8.66       -0.05      6.14 o 
  -4  16   1      318.39      374.49     11.86 o 
  -3  16   1        4.00       -0.02      4.00 o 
  -2  16   1      594.54      591.79     16.27 o 
  -1  16   1       41.99       46.13      3.53 o 
   0  16   1      184.83      165.15      4.80 o 
   1  16   1      137.39      123.18      4.32 o 
   2  16   1      259.25      254.81     13.85 o 
   3  16   1        9.20        7.85      3.35 o 
   4  16   1       35.39       41.27      4.02 o 
   5  16   1      208.39      230.09      7.74 o 
   6  16   1       19.47       25.83      5.63 o 
   7  16   1        1.52        1.73      7.62 o 
   8  16   1       21.20       25.00      9.71 o 
  -8  17   1        0.14       -3.72     10.70 o 
  -7  17   1       17.92        9.41      8.82 o 
  -6  17   1       35.49       29.85      7.90 o 
  -5  17   1       14.20       16.03      6.85 o 
  -4  17   1      343.71      387.49     12.31 o 
  -3  17   1       45.74       49.96      4.84 o 
  -2  17   1      148.44      157.41      8.09 o 
  -1  17   1       38.61       29.72      3.43 o 
   0  17   1       41.02       41.20      3.48 o 
   1  17   1      161.84      160.78      5.07 o 
   2  17   1        0.62       -0.35      3.08 o 
   3  17   1       48.85       50.25      5.58 o 
   4  17   1       91.79      105.81      6.01 o 
   5  17   1      165.50      182.14      9.13 o 
   6  17   1       44.82       60.89      8.88 o 
   7  17   1       12.64        3.63      8.48 o 
   8  17   1       53.02       67.26     11.22 o 
  -7  18   1       10.29       11.10      9.12 o 
  -6  18   1        9.40       19.08      8.32 o 
  -5  18   1       36.63       34.83      7.23 o 
  -4  18   1      224.64      244.17     10.21 o 
  -3  18   1        4.06       -0.05      4.58 o 
  -2  18   1       15.80       13.39      4.39 o 
  -1  18   1      269.35      268.77      7.10 o 
   0  18   1      563.09      571.76     10.45 o 
   1  18   1      248.82      234.42      6.28 o 
   2  18   1        0.00        0.20      3.37 o 
   3  18   1      425.25      407.05     10.16 o 
   4  18   1       27.08       16.49      5.62 o 
   5  18   1       37.90       37.92     10.44 o 
   6  18   1       11.93       17.06      6.89 o 
   7  18   1        1.70       -1.71     11.75 o 
  -7  19   1        4.55        5.57     10.68 o 
  -6  19   1        2.55       -0.18      9.06 o 
  -5  19   1        3.13        4.86      7.48 o 
  -4  19   1      111.35      117.23     14.30 o 
  -3  19   1       51.44       46.76      5.75 o 
  -2  19   1      203.04      194.43      7.22 o 
  -1  19   1       35.33       46.75      4.17 o 
   0  19   1      146.97      128.87      6.24 o 
   1  19   1       22.48       22.80      3.92 o 
   2  19   1       27.99       23.23      3.66 o 
   3  19   1       13.16        7.95      4.76 o 
   4  19   1       22.07       19.87      6.41 o 
   5  19   1       14.27       15.57      6.95 o 
   6  19   1        2.18        0.21      7.02 o 
   7  19   1        4.09       16.18     13.11 o 
  -6  20   1        0.45        1.11      9.50 o 
  -5  20   1        9.59        6.15      7.82 o 
  -4  20   1       47.40       61.77      9.62 o 
  -3  20   1        0.17        0.25      6.32 o 
  -2  20   1       54.63       57.55      5.58 o 
  -1  20   1       81.49       89.93      5.08 o 
   0  20   1        9.55        8.87      3.98 o 
   1  20   1        0.50       -0.04      3.90 o 
   2  20   1       16.01       13.81      4.36 o 
   3  20   1       93.96       98.50      6.46 o 
   4  20   1       79.29       78.09     14.38 o 
   5  20   1       17.05        7.28      7.75 o 
   6  20   1        0.01        0.42      8.49 o 
  -6  21   1       52.51       48.94     10.29 o 
  -5  21   1       15.98        9.84      8.26 o 
  -4  21   1       91.21       96.35      9.12 o 
  -3  21   1        0.19       -0.91      6.42 o 
  -2  21   1       16.09        2.91      5.29 o 
  -1  21   1        7.07        3.38      4.29 o 
   0  21   1      111.41       97.69      5.44 o 
   1  21   1        4.85        4.85      4.18 o 
   2  21   1       52.65       51.06      5.21 o 
   3  21   1       12.29        7.85      5.93 o 
   4  21   1        0.41       -1.16      5.88 o 
   5  21   1       49.07       44.91      8.28 o 
   6  21   1        4.63        4.24      9.31 o 
  -5  22   1       39.48       42.46      9.78 o 
  -4  22   1       10.85       13.73      7.91 o 
  -3  22   1        0.89        1.41      7.19 o 
  -2  22   1        0.96       -1.63      5.82 o 
  -1  22   1        8.45        2.25      5.48 o 
   0  22   1        8.88        8.27      4.65 o 
   1  22   1        9.65        5.29      4.62 o 
   2  22   1       12.77        3.74      4.97 o 
   3  22   1       24.58       32.74      6.87 o 
   4  22   1       22.27       16.75      8.73 o 
   5  22   1        7.56        8.48      8.96 o 
  -5  23   1        0.40       -0.62      9.68 o 
  -4  23   1        0.70        0.87      8.27 o 
  -3  23   1        0.13       -0.04      7.51 o 
  -2  23   1        5.20        0.71      6.19 o 
  -1  23   1        0.23       -0.75      6.17 o 
   0  23   1       13.07        8.22      5.25 o 
   1  23   1       11.21       10.48      5.49 o 
   2  23   1        0.62       -0.07      5.70 o 
   3  23   1        0.34       -1.47      7.01 o 
   4  23   1        2.26        6.84      8.85 o 
  -4  24   1        0.24        3.56      9.44 o 
  -3  24   1        0.10       -1.03      8.57 o 
  -2  24   1        0.33        0.45      6.68 o 
  -1  24   1        5.58       -0.01      6.62 o 
   0  24   1        6.55        3.47      5.44 o 
   1  24   1        5.44        5.89      5.57 o 
   2  24   1        2.70        6.29      5.95 o 
   3  24   1        9.25        8.50      8.79 o 
  -2  25   1        3.43        2.61      8.00 o 
  -1  25   1        0.90       -0.76      6.80 o 
   0  25   1        0.73       -1.52      5.82 o 
   1  25   1        6.51        4.65      6.07 o 
   2  25   1        2.15        0.64      7.38 o 
  -9   0   2        8.64       17.19     15.08 o 
  -8   0   2        8.28        6.88     11.71 o 
  -7   0   2      317.52      266.93     16.93 o 
  -6   0   2        0.15        3.77      9.87 o 
  -5   0   2     9409.70     9108.29    140.73 o 
  -4   0   2     5111.87     4934.74     77.32 o 
  -3   0   2       34.63       49.68      2.48 o 
  -2   0   2     5141.03     5598.05    117.15 o 
  -1   0   2     7970.36     8300.67    127.17 o 
   0   0   2     2242.14     2287.85     51.08 o 
   1   0   2    14071.38    15081.92    226.19 o 
   2   0   2     1499.04     1522.71     24.67 o 
   3   0   2     4564.95     4552.03     70.42 o 
   4   0   2      290.65      253.29      5.62 o 
   5   0   2       20.40       16.82      3.07 o 
   6   0   2        0.11       -0.04      4.23 o 
   7   0   2      102.79      102.63      6.47 o 
   8   0   2      222.43      248.08     16.71 o 
   9   0   2       71.17       77.79     16.22 o 
  10   0   2       19.12        8.86     14.73 o 
 -10   1   2        0.02       -3.55     15.48 o 
  -9   1   2        4.72        8.99     10.03 o 
  -8   1   2        2.55        2.12      8.21 o 
  -7   1   2       45.16       33.47      8.59 o 
  -6   1   2        0.13       -4.23      6.42 o 
  -5   1   2     1152.00     1164.38     17.01 o 
  -4   1   2     1438.16     1411.43     20.23 o 
  -3   1   2      700.48      720.74     20.15 o 
  -2   1   2     5281.59     5612.90     73.29 o 
  -1   1   2     4594.88     4787.22     63.37 o 
   0   1   2      230.91      223.94      4.91 o 
   1   1   2     1896.68     1915.07     21.23 o 
   2   1   2     9192.53     9338.71    123.82 o 
   3   1   2      351.79      337.06      4.21 o 
   4   1   2     1066.22     1012.26     18.29 o 
   5   1   2       40.82       30.25      2.39 o 
   6   1   2        2.59        4.88      2.97 o 
   7   1   2        5.21        6.99      4.14 o 
   8   1   2       36.92       45.10      9.30 o 
   9   1   2       24.04       34.01     10.03 o 
  10   1   2        3.06       -1.75     11.47 o 
 -10   2   2        0.49       -1.93     15.65 o 
  -9   2   2        3.93        2.95     10.54 o 
  -8   2   2        3.75        1.32      8.26 o 
  -7   2   2      226.36      212.95     15.99 o 
  -6   2   2       96.00      102.49      7.95 o 
  -5   2   2     3745.00     3636.21     49.83 o 
  -4   2   2     1395.22     1335.74     19.39 o 
  -3   2   2     7516.51     7468.48     94.33 o 
  -2   2   2    17316.08    18088.31    225.26 o 
  -1   2   2      495.46      519.00      7.74 o 
   0   2   2       16.59       12.02      1.36 o 
   1   2   2     2528.27     2459.59     24.01 o 
   2   2   2      122.51      105.84      2.28 o 
   3   2   2      615.71      605.13      7.23 o 
   4   2   2      729.83      765.40     10.41 o 
   5   2   2      197.48      201.26      5.68 o 
   6   2   2       42.02       35.57      3.35 o 
   7   2   2        0.61        2.92      4.32 o 
   8   2   2      238.97      261.29     12.91 o 
   9   2   2       18.19        7.97     10.28 o 
  10   2   2       10.34       10.24     12.08 o 
 -10   3   2        1.02       -2.32     15.65 o 
  -9   3   2       22.31       24.68     12.04 o 
  -8   3   2       40.08       34.97      9.76 o 
  -7   3   2      262.80      283.79     12.06 o 
  -6   3   2       52.95       54.05      6.82 o 
  -5   3   2       90.93       93.00      8.35 o 
  -4   3   2      587.81      584.41     11.89 o 
  -3   3   2      157.21      166.69      8.18 o 
  -2   3   2       10.69        8.89      1.32 o 
  -1   3   2     1786.01     1722.03     22.60 o 
   0   3   2      207.11      243.61      5.83 o 
   1   3   2     1083.49     1044.24     12.10 o 
   2   3   2     1262.41     1234.43     16.94 o 
   3   3   2      468.43      442.01      5.60 o 
   4   3   2      487.41      426.36     11.84 o 
   5   3   2      123.84      111.90      3.05 o 
   6   3   2        0.43        0.99      2.79 o 
   7   3   2      295.23      305.85     13.16 o 
   8   3   2        6.85        9.25      8.29 o 
   9   3   2       17.93       19.32     10.49 o 
  10   3   2        2.03        2.70     11.80 o 
 -10   4   2        1.10        3.03     13.94 o 
  -9   4   2       50.61       42.21      8.60 o 
  -8   4   2       67.56       60.51     15.68 o 
  -7   4   2      162.32      131.04     17.23 o 
  -6   4   2      153.31      188.84      6.55 o 
  -5   4   2      101.88      109.07      9.27 o 
  -4   4   2        3.91        7.60      3.51 o 
  -3   4   2      308.14      266.98      7.98 o 
  -2   4   2      242.56      209.69      4.12 o 
  -1   4   2      193.40      173.12      3.72 o 
   0   4   2       74.59       60.89      2.39 o 
   1   4   2     1494.71     1543.20     20.39 o 
   2   4   2        1.98        1.18      0.93 o 
   3   4   2      389.28      442.23      6.80 o 
   4   4   2       47.63       42.99      3.58 o 
   5   4   2      500.35      510.14      7.71 o 
   6   4   2      522.90      476.31     19.03 o 
   7   4   2      239.38      251.77      9.02 o 
   8   4   2       25.42       29.01     10.24 o 
   9   4   2       48.62       59.47     11.32 o 
  10   4   2        1.18        2.66     12.05 o 
 -10   5   2       41.72       22.85     16.49 o 
  -9   5   2        1.04       -3.79      8.53 o 
  -8   5   2        0.05        4.82      8.58 o 
  -7   5   2       21.75       11.87      7.60 o 
  -6   5   2      101.82      101.88      7.70 o 
  -5   5   2       66.06       64.62      4.86 o 
  -4   5   2      183.75      170.26      6.16 o 
  -3   5   2       88.10       80.38      3.93 o 
  -2   5   2      144.50      120.16      5.19 o 
  -1   5   2      284.40      305.14      7.20 o 
   0   5   2        8.05        2.70      1.27 o 
   1   5   2      111.96      100.59      1.88 o 
   2   5   2      403.71      390.10      5.07 o 
   3   5   2      254.90      278.72      5.72 o 
   4   5   2       29.55       24.22      2.01 o 
   5   5   2       11.75        9.69      2.37 o 
   6   5   2       80.92       80.91      4.12 o 
   7   5   2       74.97       68.94      5.59 o 
   8   5   2       35.30       37.69      9.31 o 
   9   5   2       66.48       68.43     10.80 o 
  10   5   2        2.27        3.81     12.02 o 
 -10   6   2        2.65        6.84     16.97 o 
  -9   6   2        9.41       11.25      8.56 o 
  -8   6   2       38.33       28.51      7.74 o 
  -7   6   2       17.04       21.29      8.26 o 
  -6   6   2      129.12      148.96      6.17 o 
  -5   6   2      104.87      122.70      5.84 o 
  -4   6   2       10.24        2.98      3.15 o 
  -3   6   2       12.59       15.28      1.86 o 
  -2   6   2       26.38       20.12      1.79 o 
  -1   6   2      253.11      239.24      4.75 o 
   0   6   2      131.24      145.36      3.77 o 
   1   6   2     2586.27     2587.22     23.25 o 
   2   6   2        6.07        4.98      1.17 o 
   3   6   2     2462.40     2521.90     29.67 o 
   4   6   2       84.54       85.31      2.74 o 
   5   6   2      695.65      747.88     14.22 o 
   6   6   2      128.85      132.50      4.86 o 
   7   6   2      304.49      326.81     10.76 o 
   8   6   2        4.05       -1.12      8.75 o 
   9   6   2       26.88       37.94     11.16 o 
  10   6   2       10.85       11.41     12.31 o 
 -10   7   2        5.34       -0.35     14.91 o 
  -9   7   2       18.85        9.69      9.13 o 
  -8   7   2       24.95       18.59      7.94 o 
  -7   7   2       31.88       22.08      8.53 o 
  -6   7   2       96.99      109.43     10.63 o 
  -5   7   2       11.66       11.05      4.18 o 
  -4   7   2      387.03      442.87      7.74 o 
  -3   7   2     1060.65     1043.32     22.69 o 
  -2   7   2       15.39       19.31      2.01 o 
  -1   7   2      391.39      361.09      6.34 o 
   0   7   2       54.03       36.17      4.39 o 
   1   7   2      252.19      263.91      3.36 o 
   2   7   2       27.30       25.05      1.83 o 
   3   7   2      174.18      183.61      3.72 o 
   4   7   2       10.12       15.19      2.12 o 
   5   7   2      279.19      306.55     11.99 o 
   6   7   2        0.14       -1.14      4.07 o 
   7   7   2        3.73        4.27      4.76 o 
   8   7   2       15.24       13.17      6.18 o 
   9   7   2       33.06       50.51     11.94 o 
  10   7   2        0.46        4.62     11.65 o 
 -10   8   2        2.30        2.32     17.23 o 
  -9   8   2        0.30       -3.65      8.98 o 
  -8   8   2        0.11        1.93      7.86 o 
  -7   8   2       20.07       22.74      5.04 o 
  -6   8   2        1.70       -1.14      4.80 o 
  -5   8   2       45.45       56.84      5.24 o 
  -4   8   2       56.64       63.82      4.59 o 
  -3   8   2      494.20      515.46      8.72 o 
  -2   8   2       37.32       37.59      2.99 o 
  -1   8   2      979.60     1026.56     14.61 o 
   0   8   2      154.56      183.29      4.40 o 
   1   8   2     1147.95     1247.84     15.36 o 
   2   8   2       66.43       78.64      2.04 o 
   3   8   2        5.85        2.55      1.80 o 
   4   8   2       24.83       17.21      2.24 o 
   5   8   2      701.70      739.67     13.70 o 
   6   8   2      147.09      165.83      6.62 o 
   7   8   2        9.23       10.15      5.12 o 
   8   8   2       15.97       15.81      6.02 o 
   9   8   2        0.68       -0.14     10.94 o 
 -10   9   2       26.90       22.54     18.24 o 
  -9   9   2       11.10       10.52      9.48 o 
  -8   9   2       37.90       33.63      8.58 o 
  -7   9   2       12.97        9.00      5.74 o 
  -6   9   2      116.55      127.74      6.51 o 
  -5   9   2       35.66       34.18      4.47 o 
  -4   9   2      130.59      144.49      4.55 o 
  -3   9   2      145.01      162.42      4.72 o 
  -2   9   2     1108.06     1100.06     44.06 o 
  -1   9   2     2641.59     2882.82     32.10 o 
   0   9   2       60.57       58.58      2.30 o 
   1   9   2      876.95      752.91      8.72 o 
   2   9   2       12.70       14.43      1.50 o 
   3   9   2      525.69      580.72     15.32 o 
   4   9   2      801.29      835.30     11.26 o 
   5   9   2      106.58      108.44      3.82 o 
   6   9   2        0.46        0.62      4.46 o 
   7   9   2        6.45        4.05      5.21 o 
   8   9   2        7.67       11.69      6.16 o 
   9   9   2       19.05       19.28     11.95 o 
 -10  10   2        4.58       -2.50     17.93 o 
  -9  10   2        1.80        4.56      9.43 o 
  -8  10   2        0.19        1.61      7.74 o 
  -7  10   2      117.04      126.88      7.39 o 
  -6  10   2       11.22       11.31      5.19 o 
  -5  10   2       20.46       18.76      4.56 o 
  -4  10   2       31.73       23.34      3.94 o 
  -3  10   2      153.43      141.75     15.06 o 
  -2  10   2       92.49       98.46      3.75 o 
  -1  10   2       26.55       21.37      1.91 o 
   0  10   2      147.01      154.55      3.85 o 
   1  10   2       68.09       58.35      3.38 o 
   2  10   2       41.39       44.34      2.60 o 
   3  10   2      557.02      543.93      8.36 o 
   4  10   2       12.77        9.75      2.46 o 
   5  10   2      622.09      653.31     14.75 o 
   6  10   2       15.70        7.07      4.75 o 
   7  10   2       54.69       56.35      6.27 o 
   8  10   2        0.46        0.80      6.54 o 
   9  10   2        5.42        3.64     13.51 o 
  -9  11   2        3.53        3.94      9.50 o 
  -8  11   2       12.71       10.39      9.65 o 
  -7  11   2        2.82        7.43      5.85 o 
  -6  11   2        2.63        4.37      5.27 o 
  -5  11   2      119.09      115.68      7.74 o 
  -4  11   2       38.08       38.91      4.35 o 
  -2  11   2      287.63      301.60      6.27 o 
  -1  11   2      164.09      175.28      4.24 o 
   0  11   2     1037.43     1105.30     13.95 o 
   1  11   2       44.09       49.73      4.07 o 
   2  11   2      382.96      409.74      7.20 o 
   3  11   2       60.88       60.18      2.64 o 
   4  11   2       38.67       41.66      3.22 o 
   5  11   2      121.27      117.08      6.81 o 
   6  11   2      126.27      133.29      9.63 o 
   7  11   2        1.98        0.28      6.38 o 
   8  11   2        0.31       -0.93      7.11 o 
   9  11   2        3.05        2.24     15.83 o 
  -9  12   2        6.25        4.89      9.62 o 
  -8  12   2       35.40       22.22      9.54 o 
  -7  12   2        0.07        1.87      6.13 o 
  -6  12   2       16.42       25.37      6.00 o 
  -5  12   2      207.07      230.65      7.80 o 
  -4  12   2       92.76      103.22      5.26 o 
  -3  12   2        0.40       -0.52      2.80 o 
  -2  12   2       32.16       30.59      2.62 o 
  -1  12   2      232.63      222.54      9.41 o 
   0  12   2       61.33       56.28      2.72 o 
   1  12   2       69.66       59.58      2.83 o 
   2  12   2      120.73      126.70      3.39 o 
   3  12   2       13.44        9.71      2.29 o 
   4  12   2       78.92       83.82      3.82 o 
   5  12   2        9.92        6.02      3.36 o 
   6  12   2       33.20       36.04      6.45 o 
   7  12   2       41.73       35.24      7.37 o 
   8  12   2       13.06        7.99      7.83 o 
   9  12   2       19.99       21.09     17.54 o 
  -9  13   2       67.79       71.53     11.49 o 
  -8  13   2       25.10       22.01     10.09 o 
  -7  13   2      176.62      208.39      9.35 o 
  -6  13   2      152.00      161.98      7.69 o 
  -5  13   2       90.73       94.57      6.23 o 
  -4  13   2       72.14       67.18      7.21 o 
  -3  13   2      363.69      399.59     14.90 o 
  -2  13   2       67.15       70.92      3.90 o 
  -1  13   2       51.37       42.93      3.68 o 
   0  13   2        7.18        8.13      2.30 o 
   1  13   2       42.61       48.51      2.85 o 
   2  13   2      137.61      130.43      3.65 o 
   3  13   2       19.21       22.64      2.63 o 
   4  13   2       51.93       44.60      4.21 o 
   5  13   2        7.12        5.22      3.40 o 
   6  13   2        0.00       -0.89      6.07 o 
   7  13   2       82.99       71.58     21.27 o 
   8  13   2       72.51       92.09      9.85 o 
  -9  14   2       10.06        8.92     11.46 o 
  -8  14   2       20.36        7.32     10.33 o 
  -7  14   2        0.77       -0.46      6.89 o 
  -6  14   2      149.33      152.77     14.54 o 
  -5  14   2       80.61       95.39      7.38 o 
  -4  14   2       15.68        7.02      5.28 o 
  -3  14   2        0.13       -0.65      3.61 o 
  -2  14   2        1.46        0.37      3.18 o 
  -1  14   2        5.14        3.88      2.84 o 
   0  14   2       67.53       61.23      3.16 o 
   1  14   2       29.81       31.19      2.82 o 
   2  14   2       50.31       45.95      2.79 o 
   3  14   2       18.28       14.59      2.68 o 
   4  14   2        1.12        3.52      3.37 o 
   5  14   2      176.02      198.44      9.76 o 
   6  14   2        1.60        5.19      6.00 o 
   7  14   2       61.99       68.88      9.43 o 
   8  14   2       66.78       64.80      9.50 o 
  -8  15   2        0.20        2.63      9.20 o 
  -7  15   2       24.26       18.45      8.12 o 
  -6  15   2       76.23       70.69      8.36 o 
  -5  15   2       52.45       58.80      6.89 o 
  -4  15   2       28.89       22.54      5.55 o 
  -3  15   2       12.80       10.66      3.86 o 
  -2  15   2      128.77      143.11      6.16 o 
  -1  15   2       14.54       20.14      3.44 o 
   0  15   2      223.47      254.95      5.92 o 
   1  15   2       53.73       48.78      3.35 o 
   2  15   2      452.99      455.86      9.60 o 
   3  15   2      156.07      161.99      5.35 o 
   4  15   2      401.60      407.25      8.57 o 
   5  15   2       15.46       10.21      4.49 o 
   6  15   2      120.69      150.38      9.41 o 
   7  15   2       12.82        7.87      7.89 o 
   8  15   2       40.07       45.47      9.12 o 
  -8  16   2        4.75        8.25      9.68 o 
  -7  16   2        0.00       -2.14      8.42 o 
  -6  16   2       54.94       53.14     21.44 o 
  -5  16   2       13.50        9.30      6.99 o 
  -4  16   2      137.08      137.99     17.19 o 
  -3  16   2      107.56      111.45      5.50 o 
  -2  16   2       16.16       12.02      4.06 o 
  -1  16   2       24.18       23.08      3.79 o 
   0  16   2       56.13       53.97      3.52 o 
   1  16   2      215.62      217.01      7.86 o 
   2  16   2        0.01       -0.39      2.76 o 
   3  16   2      109.92      107.75      5.42 o 
   4  16   2       44.15       38.92      4.24 o 
   5  16   2      460.35      494.68     11.43 o 
   6  16   2       28.02       23.40      7.60 o 
   7  16   2       18.95       17.75      9.03 o 
   8  16   2        1.57        2.60      9.63 o 
  -8  17   2       11.88       10.98     10.40 o 
  -7  17   2       37.81       39.06     16.16 o 
  -6  17   2       18.80       18.26      8.02 o 
  -5  17   2       65.16       61.02     12.87 o 
  -4  17   2       18.04       18.35      6.31 o 
  -3  17   2        1.29        0.67      4.51 o 
  -2  17   2       59.55       52.06      4.80 o 
  -1  17   2      493.73      521.24     15.04 o 
   0  17   2       48.02       52.61      3.85 o 
   1  17   2      231.61      211.39     11.87 o 
   2  17   2      310.89      294.73      7.37 o 
   3  17   2       34.07       32.97      3.59 o 
   4  17   2      115.30      106.29      8.24 o 
   5  17   2       13.32       14.24      5.21 o 
   6  17   2        8.54        6.55      7.30 o 
   7  17   2       43.26       28.61      9.43 o 
  -7  18   2        0.31       -1.80      8.71 o 
  -6  18   2        0.87       -1.35      8.11 o 
  -5  18   2        8.55        1.55      6.74 o 
  -4  18   2       16.90       15.94      6.42 o 
  -3  18   2        0.26       -1.28      5.76 o 
  -2  18   2        0.83        0.57      4.38 o 
  -1  18   2      126.42      125.98      5.72 o 
   0  18   2       16.37       13.24      3.40 o 
   1  18   2       69.19       66.90      5.83 o 
   2  18   2       66.00       61.13      4.36 o 
   3  18   2        4.20        1.27      3.73 o 
   4  18   2       29.51       22.11      5.33 o 
   5  18   2       12.50        3.11      6.88 o 
   6  18   2        5.24       -0.04     10.17 o 
   7  18   2       21.84       20.83     11.66 o 
  -7  19   2        4.79        8.41      9.83 o 
  -6  19   2        0.17       -0.97      8.43 o 
  -5  19   2       18.66       13.50      7.73 o 
  -4  19   2        0.03       -2.12      6.31 o 
  -3  19   2       38.81       50.69      8.27 o 
  -2  19   2      513.39      524.46     15.36 o 
  -1  19   2        4.26        4.61      4.70 o 
   0  19   2      364.93      307.60     12.15 o 
   1  19   2      329.68      276.12     10.74 o 
   2  19   2      137.69      147.80      6.43 o 
   3  19   2      151.09      157.12      9.39 o 
   4  19   2        7.97        4.69      5.31 o 
   5  19   2        5.70        4.29      7.45 o 
   6  19   2       17.04       10.83     12.76 o 
  -6  20   2       33.24       33.94     10.14 o 
  -5  20   2       35.64       33.46      8.58 o 
  -4  20   2       45.37       40.20      7.95 o 
  -3  20   2       12.15        6.65      6.86 o 
  -2  20   2       18.70       12.27      5.36 o 
  -1  20   2       56.14       46.22      5.67 o 
   0  20   2       18.70       14.37      4.28 o 
   1  20   2        3.32        1.81      3.98 o 
   2  20   2       96.55      104.68      5.60 o 
   3  20   2        7.66        2.54      4.40 o 
   4  20   2        9.38       13.63      6.84 o 
   5  20   2       34.30       50.37      7.90 o 
   6  20   2        6.75        8.37     13.68 o 
  -6  21   2        0.07        0.88      9.39 o 
  -5  21   2        9.52        7.79      8.72 o 
  -4  21   2       17.77       13.31      9.84 o 
  -3  21   2        3.00       -0.29      6.96 o 
  -2  21   2       16.48        6.45      5.42 o 
  -1  21   2       25.11       28.96      5.80 o 
   0  21   2        5.39        1.56      4.21 o 
   1  21   2      131.24      125.34      7.45 o 
   2  21   2       51.24       42.90      5.17 o 
   3  21   2        5.12        3.93      5.72 o 
   4  21   2        3.18       -0.54      7.81 o 
   5  21   2       33.27       23.81      8.52 o 
  -5  22   2       17.50       15.35      9.51 o 
  -4  22   2        0.64        6.27      8.51 o 
  -3  22   2        4.27        5.30      7.55 o 
  -2  22   2        2.07        1.57      6.06 o 
  -1  22   2        0.67       -1.15      6.05 o 
   0  22   2       22.66       12.87      6.02 o 
   1  22   2        5.06        6.11      4.97 o 
   2  22   2       12.53       10.21      5.06 o 
   3  22   2        0.11        2.19      6.59 o 
   4  22   2        4.11        4.02      8.06 o 
   5  22   2        0.47        1.32      8.78 o 
  -4  23   2        0.78        2.36      9.27 o 
  -3  23   2        0.74        3.38      8.49 o 
  -2  23   2        9.48        8.10      6.39 o 
  -1  23   2       14.61       11.75      6.42 o 
   0  23   2        5.98        3.22      6.41 o 
   1  23   2       22.07       17.86      5.49 o 
   2  23   2        7.11        7.76      5.80 o 
   3  23   2       30.11       36.52      7.74 o 
   4  23   2        3.74        5.19      9.22 o 
  -3  24   2       11.66        8.18      9.01 o 
  -2  24   2        4.86        3.15      8.35 o 
  -1  24   2        0.05        3.00      6.91 o 
   0  24   2        7.24        5.52      6.91 o 
   1  24   2        8.06        5.56      5.93 o 
   2  24   2        0.40        0.68      5.93 o 
   3  24   2        9.40        0.41      7.72 o 
  -2  25   2        0.15       -0.22      9.11 o 
  -1  25   2        7.14        5.35      7.52 o 
   0  25   2        1.93        1.46      7.48 o 
   1  25   2       31.53       21.25      6.82 o 
 -10   1   3        0.00       -2.92     12.43 o 
  -9   1   3        0.40        3.00     10.82 o 
  -8   1   3       18.65        8.94      9.53 o 
  -7   1   3      665.77      682.88     24.70 o 
  -6   1   3      287.94      318.09     12.20 o 
  -5   1   3      905.75      894.29     14.74 o 
  -4   1   3     1136.03     1199.50     19.64 o 
  -3   1   3       16.44       18.62      1.97 o 
  -2   1   3     5269.93     5452.96     97.70 o 
  -1   1   3       18.39       17.20      1.85 o 
   0   1   3      899.68      539.92     10.71 o 
   1   1   3     5448.50     5456.43     52.57 o 
   2   1   3        6.88        3.77      1.65 o 
   3   1   3     1172.07     1256.05     15.32 o 
   4   1   3       19.20       14.97      2.57 o 
   5   1   3        1.32       -0.48      2.66 o 
   6   1   3       63.46       73.01      4.82 o 
   7   1   3      299.49      312.01     10.67 o 
   8   1   3      106.47      126.26     10.85 o 
   9   1   3       90.17       76.41     14.54 o 
  10   1   3       42.22       36.14     17.78 o 
 -10   2   3        0.97        1.07     12.33 o 
  -9   2   3       32.45       24.15     11.20 o 
  -8   2   3      266.12      270.79     27.23 o 
  -7   2   3        0.02       -3.25      7.93 o 
  -6   2   3       55.89       59.42      8.44 o 
  -5   2   3      196.66      200.67      6.07 o 
  -4   2   3     1805.91     1976.73     23.43 o 
  -3   2   3        5.07       11.95      1.82 o 
  -2   2   3      242.56      249.17      7.49 o 
  -1   2   3      795.96      763.28     13.23 o 
   0   2   3       48.90       45.22      3.94 o 
   1   2   3     2784.55     2961.52     31.88 o 
   2   2   3     1740.04     1772.96     19.09 o 
   3   2   3      511.25      493.13      9.35 o 
   4   2   3      193.77      228.25      5.27 o 
   5   2   3      406.01      444.30      9.63 o 
   6   2   3       30.37       29.81      4.02 o 
   7   2   3       45.06       46.72      4.51 o 
   8   2   3        3.34        0.26      8.70 o 
   9   2   3       38.50       47.64     11.27 o 
  10   2   3        3.56        7.89     12.31 o 
 -10   3   3        0.02       -1.19     12.65 o 
  -9   3   3       11.40        8.27     10.99 o 
  -8   3   3       41.68       28.35      9.92 o 
  -7   3   3      157.43      147.55     10.51 o 
  -6   3   3       92.14       57.72     15.79 o 
  -5   3   3     1237.79     1151.04     18.12 o 
  -4   3   3      738.89      827.14     13.72 o 
  -3   3   3       90.50      105.76      3.03 o 
  -2   3   3      484.27      491.51      8.05 o 
  -1   3   3       18.93       22.97      1.99 o 
   0   3   3      283.60      264.21      5.11 o 
   1   3   3      148.83      142.13      4.13 o 
   2   3   3      609.33      601.94      7.04 o 
   3   3   3     2056.79     2167.18     24.90 o 
   4   3   3      156.08      149.87      4.53 o 
   5   3   3      591.17      586.84     14.60 o 
   6   3   3       64.38       56.18      4.15 o 
   7   3   3        1.34       -0.82      4.53 o 
   8   3   3       15.58       18.68      8.96 o 
   9   3   3       51.95       59.79     10.76 o 
  10   3   3        0.82        4.09     12.42 o 
 -10   4   3        0.45        1.84     13.35 o 
  -9   4   3       18.86       12.62     11.14 o 
  -8   4   3        2.34        4.04      9.46 o 
  -7   4   3       12.66       14.29      8.20 o 
  -6   4   3       22.15       24.51      7.50 o 
  -5   4   3       82.70       73.57      5.81 o 
  -4   4   3       94.32       80.88      4.01 o 
  -3   4   3      176.67      150.19      5.13 o 
  -2   4   3        5.13        4.25      1.76 o 
  -1   4   3       80.34       90.57      3.10 o 
   0   4   3      875.82      839.27     12.15 o 
   1   4   3       52.38       37.18      2.07 o 
   2   4   3      266.72      276.14      4.08 o 
   3   4   3      361.19      426.69      6.92 o 
   4   4   3      476.89      476.65      9.23 o 
   5   4   3        1.69        0.33      2.88 o 
   6   4   3      194.32      170.39      5.33 o 
   7   4   3        0.35        2.97      4.87 o 
   8   4   3        0.16       -0.43      5.50 o 
   9   4   3       11.32       15.42     10.80 o 
 -10   5   3        1.97        5.33     12.97 o 
  -9   5   3       23.11       25.22     11.53 o 
  -8   5   3       56.84       50.18     10.38 o 
  -7   5   3       66.58       42.61     12.34 o 
  -6   5   3       15.16        9.87      4.84 o 
  -5   5   3       48.37       44.05      4.53 o 
  -4   5   3     1397.03     1395.60     60.54 o 
  -3   5   3      145.77      198.37      5.17 o 
  -2   5   3      336.57      346.20      6.41 o 
  -1   5   3      215.03      229.01      4.99 o 
   0   5   3     1054.43     1104.86     15.52 o 
   1   5   3     1343.83     1377.51     20.19 o 
   2   5   3       41.49       41.34      1.91 o 
   3   5   3       62.89       78.84      2.42 o 
   4   5   3       50.71       59.58      2.49 o 
   5   5   3      382.97      354.47     13.09 o 
   6   5   3      100.79      114.69      4.71 o 
   7   5   3      149.78      157.62     12.90 o 
   8   5   3        5.08        3.49      5.85 o 
   9   5   3       22.21       29.04     11.28 o 
 -10   6   3        0.04       -3.30     10.37 o 
  -9   6   3        2.63        2.88     11.79 o 
  -8   6   3       24.04       15.19     10.03 o 
  -7   6   3       24.75       20.56      8.44 o 
  -6   6   3       14.35       17.03      4.45 o 
  -5   6   3        3.25       -0.07      3.89 o 
  -4   6   3       49.69       31.50      5.79 o 
  -3   6   3      876.41      964.95     14.22 o 
  -2   6   3       50.91       51.65      2.73 o 
  -1   6   3     1505.41     1582.77     21.61 o 
   0   6   3      196.82      181.95      4.45 o 
   1   6   3      265.19      231.65      6.10 o 
   2   6   3       28.75       34.08      1.81 o 
   3   6   3        8.04        8.46      1.80 o 
   4   6   3        1.45        3.16      2.00 o 
   5   6   3       10.58       13.37      3.26 o 
   6   6   3      612.25      599.93     21.44 o 
   7   6   3       71.52       72.18      6.20 o 
   8   6   3        4.74       -0.25      5.87 o 
   9   6   3       14.40       12.11      9.84 o 
 -10   7   3        5.74        0.22     10.90 o 
  -9   7   3       64.25       67.47     12.61 o 
  -8   7   3        1.29        7.01      9.58 o 
  -7   7   3       15.42        9.61      8.36 o 
  -6   7   3        7.64        9.03      4.37 o 
  -5   7   3      504.00      518.46     25.90 o 
  -4   7   3        3.12        2.30      3.52 o 
  -3   7   3     1818.52     1891.88     25.78 o 
  -2   7   3       13.83       10.96      2.29 o 
  -1   7   3       46.40       42.83      2.67 o 
   0   7   3        2.95        0.65      1.87 o 
   1   7   3      556.93      592.78     10.75 o 
   2   7   3      492.74      508.73      5.80 o 
   3   7   3      714.69      767.44      9.15 o 
   4   7   3       48.99       49.37      2.94 o 
   5   7   3       27.85       25.00      3.18 o 
   6   7   3        0.59       -1.26      3.54 o 
   7   7   3        7.42        7.05      5.32 o 
   8   7   3       44.70       36.00      6.87 o 
   9   7   3       27.61       25.48     11.43 o 
 -10   8   3        8.68       10.84     10.94 o 
  -9   8   3        2.00       -1.76      9.54 o 
  -8   8   3        5.98       -1.03      9.99 o 
  -7   8   3       11.69        9.81      9.08 o 
  -6   8   3        0.33        0.63      5.17 o 
  -5   8   3       68.13       61.63      5.65 o 
  -4   8   3      109.80      108.81     15.19 o 
  -3   8   3      294.13      326.00      7.03 o 
  -2   8   3       52.29       51.51      2.93 o 
  -1   8   3       25.54       25.99      2.46 o 
   0   8   3       96.16       81.11      3.28 o 
   1   8   3     2020.52     2119.06     30.22 o 
   2   8   3      248.78      265.45      5.68 o 
   3   8   3       30.62       27.63      1.92 o 
   4   8   3      244.27      255.42      6.18 o 
   5   8   3       85.27       78.65      4.25 o 
   6   8   3       95.37       96.50      7.00 o 
   7   8   3        0.32        0.07      5.53 o 
   8   8   3        0.16        0.12      6.35 o 
   9   8   3        8.47       13.60     11.02 o 
 -10   9   3        3.74        3.75     10.95 o 
  -9   9   3        1.30        0.33      9.57 o 
  -8   9   3        0.01       -0.20      7.98 o 
  -7   9   3       46.95       31.58      9.79 o 
  -6   9   3       19.05       16.59      5.49 o 
  -5   9   3      362.66      403.37     11.60 o 
  -4   9   3        0.86       -0.24      4.09 o 
  -3   9   3        6.96        5.43      2.50 o 
  -2   9   3      588.63      592.62      9.91 o 
  -1   9   3      679.58      775.65     12.08 o 
   0   9   3       23.20       35.55      3.61 o 
   1   9   3      186.49      190.09      4.35 o 
   2   9   3      614.88      631.77     13.16 o 
   3   9   3      351.24      371.84      6.80 o 
   4   9   3       76.68       79.82      4.66 o 
   5   9   3      173.96      164.03      5.53 o 
   6   9   3       62.07       52.44      4.60 o 
   7   9   3        5.57        8.80      5.72 o 
   8   9   3        4.71        7.23      7.51 o 
   9   9   3        0.01       -0.92     15.92 o 
 -10  10   3        0.01       -4.42     11.67 o 
  -9  10   3        0.26        2.21      9.44 o 
  -8  10   3        4.44        0.88      8.50 o 
  -7  10   3       30.26       37.97      6.95 o 
  -6  10   3       58.17       53.21      6.50 o 
  -5  10   3       16.82       10.74      5.03 o 
  -4  10   3      425.59      435.51     14.65 o 
  -3  10   3      245.29      260.78      8.91 o 
  -2  10   3       19.81       18.21      2.64 o 
  -1  10   3       91.12      120.65     13.54 o 
   0  10   3       98.43      119.07      3.93 o 
   1  10   3      863.00      894.38     13.69 o 
   2  10   3      115.16      111.70      3.80 o 
   3  10   3       16.01       11.94      2.25 o 
   4  10   3        0.93        0.21      2.73 o 
   5  10   3       81.64       73.45      5.87 o 
   6  10   3        6.12        9.85      6.47 o 
   7  10   3       31.90       23.59      6.51 o 
   8  10   3        0.42        1.71      7.63 o 
   9  10   3       13.26        3.55     16.00 o 
  -9  11   3        3.43       10.44      9.83 o 
  -8  11   3        5.16        2.25      9.17 o 
  -7  11   3      133.64      134.46     10.06 o 
  -6  11   3      208.01      193.07      8.00 o 
  -5  11   3      268.94      276.48     10.28 o 
  -4  11   3        0.15        0.71      4.29 o 
  -3  11   3      116.16      118.91      4.55 o 
  -2  11   3       26.07       32.22      3.12 o 
  -1  11   3       35.48       41.22      3.14 o 
   0  11   3        1.01        3.81      2.38 o 
   1  11   3      187.74      168.65      8.58 o 
   2  11   3        2.51        1.33      2.03 o 
   3  11   3      231.72      226.93      5.26 o 
   4  11   3       45.81       42.89      3.36 o 
   5  11   3      321.27      328.20      9.57 o 
   6  11   3       69.41       76.23      7.81 o 
   7  11   3      134.21      150.18     14.51 o 
   8  11   3       55.81       61.19     19.86 o 
   9  11   3        2.40       -1.01     15.96 o 
  -9  12   3        3.87        0.25     10.27 o 
  -8  12   3        0.01        1.77      9.72 o 
  -7  12   3       23.30       21.72      6.51 o 
  -6  12   3       14.20       18.07      5.83 o 
  -5  12   3        2.21        2.04      4.90 o 
  -4  12   3      120.92      116.41      7.13 o 
  -3  12   3      151.12      130.89      6.20 o 
  -2  12   3        2.37        1.03      2.88 o 
  -1  12   3      251.14      273.79      8.33 o 
   0  12   3        0.11        0.29      2.57 o 
   1  12   3      129.41      101.47      5.72 o 
   2  12   3       94.46      104.72      3.30 o 
   3  12   3        4.01        4.88      2.37 o 
   4  12   3       11.14        5.62      2.98 o 
   5  12   3      493.08      491.72     10.71 o 
   6  12   3       60.87       60.48      7.30 o 
   7  12   3        3.82        8.93      7.29 o 
   8  12   3       39.37       34.08      9.38 o 
  -9  13   3        3.35        8.33     11.56 o 
  -8  13   3       14.47       12.15     10.54 o 
  -7  13   3       22.75       23.14      7.23 o 
  -6  13   3       18.57       19.99      6.08 o 
  -5  13   3       14.51       17.62      6.26 o 
  -4  13   3      317.24      335.39     15.57 o 
  -3  13   3        3.13        3.59      3.17 o 
  -2  13   3      363.05      354.48     15.72 o 
  -1  13   3      110.65      103.25      5.73 o 
   0  13   3       34.31       42.52      5.18 o 
   1  13   3      664.19      694.56     10.18 o 
   2  13   3        5.02        4.01      2.37 o 
   3  13   3      458.58      471.16     14.79 o 
   4  13   3      285.30      250.97     17.87 o 
   5  13   3      566.49      635.15     13.17 o 
   6  13   3        3.00        1.92      6.03 o 
   7  13   3      150.70      165.31     10.25 o 
   8  13   3       29.45       20.26      9.01 o 
  -9  14   3        8.59        1.20     13.60 o 
  -8  14   3       61.79       50.86     15.74 o 
  -7  14   3        4.70        1.67      7.91 o 
  -6  14   3       23.50       29.82      6.95 o 
  -5  14   3       22.31       19.12      6.51 o 
  -4  14   3      109.88      126.59      7.37 o 
  -3  14   3        8.32       12.59      3.98 o 
  -2  14   3       16.03       18.92      3.56 o 
  -1  14   3       10.83        8.07      3.33 o 
   0  14   3      294.38      264.07      7.08 o 
   1  14   3        7.74        6.59      2.68 o 
   2  14   3       16.93       22.88      3.09 o 
   3  14   3      110.43       93.23      3.84 o 
   4  14   3        6.19        4.20      3.47 o 
   5  14   3      281.03      276.67      8.85 o 
   6  14   3       56.40       38.72      6.91 o 
   7  14   3        1.59       -0.77      7.65 o 
   8  14   3       20.75        9.04      9.09 o 
  -8  15   3        6.32        8.90     13.55 o 
  -7  15   3        6.80        4.60      8.34 o 
  -6  15   3      247.33      284.93     61.51 o 
  -5  15   3        3.19        3.08      6.62 o 
  -4  15   3       21.43        7.56      5.92 o 
  -3  15   3       26.67       25.27      4.48 o 
  -2  15   3       24.77       26.02      3.78 o 
  -1  15   3       82.27       89.36      7.06 o 
   0  15   3      169.61      144.66      8.89 o 
   1  15   3       85.73       84.01      3.91 o 
   2  15   3       77.69       77.87      3.65 o 
   3  15   3     1399.27     1436.93     34.93 o 
   4  15   3       38.06       39.78      4.21 o 
   5  15   3        1.54        1.24      4.80 o 
   6  15   3       48.08       43.69     13.07 o 
   7  15   3        2.61        1.95      8.18 o 
   8  15   3        5.89        5.01      9.23 o 
  -8  16   3        0.40        1.93     13.86 o 
  -7  16   3        9.82        9.88      8.77 o 
  -6  16   3       77.26       66.95      8.96 o 
  -5  16   3        1.13       -1.66      7.00 o 
  -4  16   3        4.19        8.54      6.38 o 
  -3  16   3        1.87        5.69      5.20 o 
  -2  16   3       77.54       77.63      5.31 o 
  -1  16   3      157.98      159.75      9.39 o 
   0  16   3      350.41      354.09      8.63 o 
   1  16   3      159.09      157.40      6.06 o 
   2  16   3       36.99       37.81      3.74 o 
   3  16   3       41.27       43.39      3.72 o 
   4  16   3        1.45        1.06      3.92 o 
   5  16   3       56.56       60.86      7.36 o 
   6  16   3       44.60       55.39      8.38 o 
   7  16   3        4.50       -0.54      8.02 o 
  -8  17   3        4.32        8.90     15.08 o 
  -7  17   3        0.71        3.13      9.13 o 
  -6  17   3        0.01       -1.68      7.63 o 
  -5  17   3       65.90       75.98     17.32 o 
  -4  17   3       25.55       21.91      6.95 o 
  -3  17   3        8.47        6.20      5.88 o 
  -2  17   3       63.50       77.75      7.16 o 
  -1  17   3      145.06      149.70      7.87 o 
   0  17   3      357.92      356.19     11.43 o 
   1  17   3      154.02      149.07      5.24 o 
   2  17   3       35.38       26.05      3.83 o 
   3  17   3      436.86      432.21      9.66 o 
   4  17   3       47.17       44.61      4.85 o 
   5  17   3       35.94       29.95      7.57 o 
   6  17   3        0.59        1.20      8.39 o 
   7  17   3       17.79       16.43      9.40 o 
  -7  18   3        1.72        1.49      9.70 o 
  -6  18   3       12.06       10.21      8.90 o 
  -5  18   3       22.98       27.44      8.10 o 
  -4  18   3       89.33       89.35      8.44 o 
  -3  18   3        1.46        0.78      5.94 o 
  -2  18   3       74.10       57.84      5.37 o 
  -1  18   3      506.57      503.63     13.73 o 
   0  18   3        3.34        1.98      4.34 o 
   1  18   3       24.59       19.82      3.94 o 
   2  18   3        0.01       -1.26      3.75 o 
   3  18   3        0.30        1.25      3.64 o 
   4  18   3       71.10       75.35      5.48 o 
   5  18   3        4.13        5.30      7.70 o 
   6  18   3        8.75        8.71      8.63 o 
  -7  19   3       19.50       23.73     12.19 o 
  -6  19   3        0.92        2.35      9.17 o 
  -5  19   3        3.35        1.57      8.12 o 
  -4  19   3       18.42       20.64      7.24 o 
  -3  19   3       31.43       33.91      9.76 o 
  -2  19   3        1.93       -0.23      4.92 o 
  -1  19   3      150.59      168.98     12.14 o 
   0  19   3        0.44       -1.56      4.68 o 
   1  19   3        0.40       -0.13      4.80 o 
   2  19   3        0.34        2.97      4.28 o 
   3  19   3       39.50       42.53      4.83 o 
   4  19   3        0.01        1.01      5.53 o 
   5  19   3        3.82        0.92     11.05 o 
   6  19   3        0.00       -1.32     12.06 o 
  -6  20   3       30.61       35.88     10.64 o 
  -5  20   3       19.14       13.34      8.64 o 
  -4  20   3        8.35        4.87      7.37 o 
  -3  20   3       67.21       69.99      9.82 o 
  -2  20   3       97.44       88.43      6.57 o 
  -1  20   3      307.99      284.36      9.18 o 
   0  20   3        1.07        3.43      4.99 o 
   1  20   3      145.46      130.92     17.09 o 
   2  20   3        7.90       11.59      4.61 o 
   3  20   3       23.58       21.59      5.12 o 
   4  20   3       21.50       18.22      6.32 o 
   5  20   3        3.23       -0.35     11.79 o 
  -6  21   3        2.95        0.76      9.58 o 
  -5  21   3        4.04       -0.47      8.91 o 
  -4  21   3       14.28       17.29      8.24 o 
  -3  21   3       26.49       21.13      7.53 o 
  -2  21   3        0.89       -1.88      5.92 o 
  -1  21   3        4.87        4.71      5.51 o 
   0  21   3       23.66       19.46      5.87 o 
   1  21   3        0.01       -3.70      5.42 o 
   2  21   3       44.82       44.22      5.70 o 
   3  21   3      134.86      140.77     11.31 o 
   4  21   3        7.14        3.30      6.97 o 
   5  21   3        0.00       -0.96     14.29 o 
  -5  22   3        3.38       -3.40      9.10 o 
  -4  22   3        0.55       -0.39      8.87 o 
  -3  22   3        0.78       -2.73      7.56 o 
  -2  22   3        7.94        5.84      7.97 o 
  -1  22   3        4.83        8.43      6.39 o 
   0  22   3        3.89        7.55      6.09 o 
   1  22   3       17.77       20.42      6.49 o 
   2  22   3       46.54       40.02      5.68 o 
   3  22   3        9.31        3.07      5.71 o 
   4  22   3        3.69        2.06      8.91 o 
  -4  23   3        9.34        9.23      9.79 o 
  -3  23   3        2.81       -2.30      8.26 o 
  -2  23   3        0.05       -0.89      7.61 o 
  -1  23   3        4.74        5.16      6.84 o 
   0  23   3       26.63       16.18      6.86 o 
   1  23   3        0.24        3.16      6.70 o 
   2  23   3       26.18       17.65      5.80 o 
   3  23   3       16.60       19.26      6.57 o 
  -3  24   3        4.57       -1.53      9.02 o 
  -2  24   3       50.65       35.69      9.02 o 
  -1  24   3        0.04       -3.54      7.13 o 
   0  24   3       30.90       32.16      7.71 o 
   1  24   3        0.03        0.04      7.50 o 
   2  24   3       18.14       23.09      7.89 o 
 -10   0   4       54.23       27.45     20.43 o 
  -9   0   4      228.58      180.94     20.13 o 
  -8   0   4       27.03       37.01     15.00 o 
  -7   0   4      412.85      338.79     20.57 o 
  -6   0   4       14.25       10.96     10.96 o 
  -5   0   4      118.70      142.74     13.38 o 
  -4   0   4      316.83      327.83     24.17 o 
  -3   0   4      549.59      595.34     20.65 o 
  -2   0   4       24.14       19.10      3.57 o 
  -1   0   4      660.46      693.97     13.85 o 
   0   0   4      204.51      184.77     36.89 o 
   1   0   4      668.20      680.09     11.67 o 
   2   0   4      159.49      166.82      6.95 o 
   3   0   4      267.50      227.73      7.05 o 
   4   0   4      747.07      736.89     21.02 o 
   5   0   4       27.21       28.52      5.00 o 
   6   0   4      390.51      423.92     12.29 o 
   7   0   4      259.92      302.40     11.19 o 
   8   0   4      611.05      726.10     28.47 o 
   9   0   4       12.21       12.15     14.65 o 
 -10   1   4       18.77       17.00     13.67 o 
  -9   1   4        1.45        1.32     11.65 o 
  -8   1   4       12.78        7.53     10.61 o 
  -7   1   4       46.35       49.12     10.27 o 
  -6   1   4        0.00        2.43      7.92 o 
  -5   1   4      374.33      353.13     20.35 o 
  -4   1   4      180.11      176.43      4.69 o 
  -3   1   4      297.86      297.58     10.29 o 
  -2   1   4      113.17      124.08      4.72 o 
  -1   1   4       94.44       96.11      4.70 o 
   0   1   4      132.90      137.72      7.29 o 
   1   1   4      267.27      255.38      3.86 o 
   2   1   4      313.93      339.89      6.67 o 
   3   1   4      322.25      314.55      5.87 o 
   4   1   4      591.73      607.28      9.37 o 
   5   1   4      474.13      483.59     16.85 o 
   6   1   4        3.33        3.90      3.70 o 
   7   1   4        7.37        2.22      4.16 o 
   8   1   4        0.02        3.78      8.75 o 
   9   1   4       10.96        6.27     11.00 o 
 -10   2   4       37.66       38.78     13.94 o 
  -9   2   4      240.80      238.71     15.00 o 
  -8   2   4       45.74       42.37     10.53 o 
  -7   2   4     1159.70     1158.07     27.17 o 
  -6   2   4      236.06      208.07     11.70 o 
  -5   2   4       24.80       25.22      3.93 o 
  -4   2   4      242.62      264.38      5.42 o 
  -3   2   4      576.33      648.51      9.56 o 
  -2   2   4      469.16      561.85      8.49 o 
  -1   2   4     1273.17     1286.65     16.06 o 
   0   2   4     1430.77     1595.91     19.15 o 
   1   2   4     1299.69     1416.07     13.65 o 
   2   2   4      944.97     1043.98     10.37 o 
   3   2   4     2389.02     2633.27     30.11 o 
   4   2   4      408.06      446.06      7.68 o 
   5   2   4       34.77       41.52      3.61 o 
   6   2   4       19.09       16.55      3.92 o 
   7   2   4       33.73       27.45      4.46 o 
   8   2   4      258.01      283.22     10.06 o 
   9   2   4        3.66        3.97     10.91 o 
 -10   3   4       27.32       19.70     13.06 o 
  -9   3   4       16.50       14.05     12.61 o 
  -8   3   4       51.00       49.35     10.87 o 
  -7   3   4      562.71      599.37     19.13 o 
  -6   3   4       70.93       71.73      9.23 o 
  -5   3   4       37.26       34.76      5.53 o 
  -4   3   4       69.94       70.98      4.34 o 
  -3   3   4      342.59      386.15      9.14 o 
  -2   3   4      133.93      158.51      4.26 o 
  -1   3   4      601.47      601.39      9.94 o 
   0   3   4       61.24       52.78      3.02 o 
   1   3   4      102.87      127.77      3.70 o 
   2   3   4     2305.35     2435.41     29.27 o 
   3   3   4      388.69      424.92      7.03 o 
   4   3   4      127.23      125.28      4.21 o 
   5   3   4       88.00       78.28      4.08 o 
   6   3   4      138.55      150.52     15.24 o 
   7   3   4       26.58       29.76      4.76 o 
   8   3   4       25.99       22.08      6.50 o 
   9   3   4       11.54        4.66     10.23 o 
 -10   4   4       30.51       24.13     13.25 o 
  -9   4   4       44.18       21.37     11.69 o 
  -8   4   4      289.17      292.74     16.49 o 
  -7   4   4      333.09      338.69     14.47 o 
  -6   4   4      121.53      111.39      9.70 o 
  -5   4   4        8.42        0.11      3.83 o 
  -4   4   4      742.18      705.87     13.92 o 
  -3   4   4      101.07       84.28      5.55 o 
  -2   4   4      194.67      196.90      5.02 o 
  -1   4   4     1206.62     1307.81     18.61 o 
   0   4   4     1247.31     1280.34     18.13 o 
   1   4   4     1362.90     1476.76     24.27 o 
   2   4   4      119.19      139.13      4.21 o 
   3   4   4      310.29      337.80     13.80 o 
   4   4   4        3.27        3.46      2.67 o 
   5   4   4       18.39       12.13      3.29 o 
   6   4   4        6.64        9.28      3.73 o 
   7   4   4       47.04       38.59      4.80 o 
   8   4   4        7.34        5.91      6.23 o 
   9   4   4        9.17       11.20     11.14 o 
 -10   5   4       33.52       36.41     14.14 o 
  -9   5   4       17.30        4.77     12.60 o 
  -8   5   4       72.18       54.23     11.58 o 
  -7   5   4      221.31      232.66     13.90 o 
  -6   5   4       94.11       93.07      9.42 o 
  -5   5   4      667.99      667.46     14.75 o 
  -4   5   4      774.21      842.94     17.34 o 
  -3   5   4        7.36        6.82      2.39 o 
  -2   5   4      573.30      564.03      9.58 o 
  -1   5   4      211.71      214.53      9.49 o 
   0   5   4        3.40        4.44      2.33 o 
   1   5   4       44.49       43.99      3.09 o 
   2   5   4      283.91      290.89      6.51 o 
   3   5   4      409.23      465.29      7.63 o 
   4   5   4      323.61      329.50      6.58 o 
   5   5   4       14.02       18.67      3.52 o 
   6   5   4      175.99      173.93      5.77 o 
   7   5   4      118.41      122.39      7.13 o 
   8   5   4      161.86      173.24     12.70 o 
   9   5   4        0.34       -4.25     10.17 o 
 -10   6   4        8.74       15.87     14.18 o 
  -9   6   4        9.05       11.14     12.10 o 
  -8   6   4       31.54       21.90     10.45 o 
  -7   6   4       69.82       44.86      9.90 o 
  -6   6   4      110.34      102.52      5.94 o 
  -5   6   4       78.70       67.93      4.97 o 
  -4   6   4       52.47       41.68      4.64 o 
  -3   6   4       19.12       13.59      2.51 o 
  -2   6   4       43.46       40.47      5.88 o 
  -1   6   4     3570.29     3883.90     50.48 o 
   0   6   4     1255.47     1301.68     18.52 o 
   1   6   4     1416.97     1506.44     20.96 o 
   2   6   4      204.39      247.88      4.29 o 
   3   6   4      790.07      778.19      9.39 o 
   4   6   4       32.67       26.35      3.68 o 
   5   6   4       15.97       19.14      3.49 o 
   6   6   4      101.60      108.38      9.43 o 
   7   6   4        7.52       10.40      5.63 o 
   8   6   4       75.72       86.53      9.12 o 
   9   6   4       22.54       20.46     11.50 o 
 -10   7   4       19.51       27.52     15.25 o 
  -9   7   4       34.00       19.74     12.67 o 
  -8   7   4        1.53        0.17     10.30 o 
  -7   7   4        0.23       -0.07      9.01 o 
  -6   7   4       63.55       62.78      8.91 o 
  -5   7   4      342.16      351.56     10.73 o 
  -4   7   4       29.86       23.46      4.42 o 
  -3   7   4      106.81       93.73      3.85 o 
  -2   7   4       86.00      102.53      4.03 o 
  -1   7   4        6.15        1.34      2.49 o 
   0   7   4     1272.58     1279.47     21.89 o 
   1   7   4       58.81       74.17      3.32 o 
   2   7   4       13.38        6.19      1.86 o 
   3   7   4      298.90      336.84      6.54 o 
   4   7   4      323.03      322.58      6.74 o 
   5   7   4      192.05      219.55     11.52 o 
   6   7   4      101.06       95.35      8.23 o 
   7   7   4       98.12      104.82      7.11 o 
   8   7   4      181.20      202.45      9.08 o 
   9   7   4        0.61       -0.60     11.13 o 
 -10   8   4       10.27        9.00     13.54 o 
  -9   8   4       28.60       30.90     12.90 o 
  -8   8   4       29.25       22.38     11.25 o 
  -7   8   4       27.51       27.41      9.62 o 
  -6   8   4      304.42      299.49      9.25 o 
  -5   8   4       62.64       57.85      7.61 o 
  -4   8   4       61.23       39.23      7.02 o 
  -3   8   4      281.44      347.89      7.42 o 
  -2   8   4      594.75      691.13     11.53 o 
  -1   8   4       18.97       19.82      3.18 o 
   0   8   4     3032.33     3287.21     43.19 o 
   1   8   4      239.06      256.49      8.06 o 
   2   8   4        1.92        1.03      1.85 o 
   3   8   4       16.32       24.65      2.43 o 
   4   8   4      398.26      435.73     16.94 o 
   5   8   4       64.30       65.11      4.34 o 
   6   8   4       38.58       41.37      4.62 o 
   7   8   4       33.70       26.61      5.65 o 
   8   8   4        2.58        3.09      7.99 o 
   9   8   4       13.87       12.15     13.90 o 
  -9   9   4       12.94       10.33     12.28 o 
  -8   9   4        0.48       -1.10     11.15 o 
  -7   9   4        1.36       -1.31      9.39 o 
  -6   9   4      278.45      292.92     10.67 o 
  -5   9   4        4.56        4.52      5.08 o 
  -4   9   4        1.58       -0.29      4.63 o 
  -3   9   4      123.54      146.16      4.99 o 
  -2   9   4      431.52      537.22      9.77 o 
  -1   9   4      461.69      497.88      9.14 o 
   0   9   4        8.06        7.37      2.63 o 
   1   9   4      366.76      404.36      7.91 o 
   2   9   4      892.82      961.76     14.14 o 
   3   9   4       11.29       10.19      2.38 o 
   4   9   4        1.08        1.37      2.93 o 
   5   9   4      187.17      183.96      8.83 o 
   6   9   4        4.13        2.75      4.68 o 
   7   9   4       80.90       80.90      8.01 o 
   8   9   4        7.84        5.01      7.64 o 
  -9  10   4       23.62       15.82     10.74 o 
  -8  10   4        1.04       -5.55     11.25 o 
  -7  10   4       71.70       69.77     11.00 o 
  -6  10   4      169.13      162.62     16.20 o 
  -5  10   4       10.43       12.35      6.05 o 
  -4  10   4       31.96       37.45      6.91 o 
  -3  10   4       20.82       17.72      3.24 o 
  -2  10   4       18.99       20.98      3.11 o 
  -1  10   4      342.42      361.35      7.75 o 
   0  10   4       38.55       49.43      3.48 o 
   1  10   4      444.68      508.43     13.51 o 
   2  10   4       68.73       64.74      3.55 o 
   3  10   4      168.28      165.32      4.80 o 
   4  10   4      513.00      550.36     11.02 o 
   5  10   4       15.21       12.24      4.30 o 
   6  10   4      113.03      112.30      6.24 o 
   7  10   4        0.48        2.23      7.17 o 
   8  10   4       19.09       26.77      8.68 o 
  -9  11   4       15.61       15.17     11.16 o 
  -8  11   4        8.53        7.37     11.27 o 
  -7  11   4       15.49       17.89     14.08 o 
  -6  11   4       23.26       11.58      6.34 o 
  -5  11   4      435.05      453.95     21.43 o 
  -4  11   4      205.66      228.70     27.58 o 
  -3  11   4       17.50       25.98      3.52 o 
  -2  11   4       69.82       81.62     10.57 o 
  -1  11   4       80.55       87.90      5.68 o 
   0  11   4      342.77      392.16     17.41 o 
   1  11   4       33.01       29.14      3.96 o 
   2  11   4       19.40       23.65      2.98 o 
   3  11   4       79.88       92.14      3.40 o 
   4  11   4      114.07      118.96      8.08 o 
   5  11   4        4.78        1.72      4.11 o 
   6  11   4      158.25      162.95      7.16 o 
   7  11   4        1.11        1.40      6.98 o 
   8  11   4        0.89        1.69      8.56 o 
  -9  12   4       27.36       27.69     10.91 o 
  -8  12   4        2.84       11.17      9.97 o 
  -7  12   4        1.49        2.84      7.32 o 
  -6  12   4       20.86       22.48      7.00 o 
  -5  12   4        7.90        3.67      5.95 o 
  -4  12   4       13.02        6.92      5.46 o 
  -3  12   4       10.76        6.71      3.59 o 
  -2  12   4       11.20       13.73      3.56 o 
  -1  12   4      296.43      315.38     14.71 o 
   0  12   4      313.01      309.75      7.26 o 
   1  12   4       51.03       51.68      6.44 o 
   2  12   4     1124.95     1150.76     23.60 o 
   3  12   4      154.10      134.24      4.06 o 
   4  12   4      657.91      695.43     28.17 o 
   5  12   4      229.76      216.52      9.82 o 
   6  12   4       43.57       28.56      6.87 o 
   7  12   4        3.61        5.89      7.89 o 
   8  12   4        5.89        5.53      8.92 o 
  -9  13   4        0.22        7.94     14.96 o 
  -8  13   4        7.76        1.93     14.21 o 
  -7  13   4        0.01        0.33      7.73 o 
  -6  13   4       18.83       22.20      7.44 o 
  -5  13   4       79.15       87.51      7.85 o 
  -4  13   4        0.68       -1.88      5.70 o 
  -3  13   4        2.64        1.32      3.71 o 
  -2  13   4      511.88      572.97     18.66 o 
  -1  13   4      210.90      209.23      6.45 o 
   0  13   4        0.01        1.67      3.09 o 
   1  13   4        0.51        2.55      3.20 o 
   2  13   4       16.02       12.54      3.10 o 
   3  13   4      206.84      203.05      5.14 o 
   4  13   4      116.27      108.32      6.04 o 
   5  13   4       15.86       10.51      5.05 o 
   6  13   4      224.42      220.06     19.71 o 
   7  13   4       38.14       44.34      8.27 o 
   8  13   4        0.15        2.61      9.28 o 
  -8  14   4       40.44       54.11     17.14 o 
  -7  14   4        1.23        7.10      8.37 o 
  -6  14   4       17.19       13.99      7.10 o 
  -5  14   4        9.07       10.38      6.76 o 
  -4  14   4        1.54        0.69      5.89 o 
  -3  14   4      539.30      590.39     49.57 o 
  -2  14   4       19.48       18.00      3.95 o 
  -1  14   4      277.26      271.85      7.52 o 
   0  14   4      133.25      120.86      5.05 o 
   1  14   4      207.03      221.36      6.83 o 
   2  14   4      176.83      166.94      6.21 o 
   3  14   4       85.09       85.60      3.94 o 
   4  14   4       32.03       30.98      5.75 o 
   5  14   4        1.34        2.43      5.22 o 
   6  14   4        8.71        8.44      6.87 o 
   7  14   4       22.79       18.88      8.68 o 
  -8  15   4        9.10       16.88     15.26 o 
  -7  15   4       40.92       36.30      9.66 o 
  -6  15   4       26.49       27.68      8.19 o 
  -5  15   4       69.43       76.96      8.88 o 
  -4  15   4      163.23      171.25     25.37 o 
  -3  15   4       25.75       30.11      6.32 o 
  -2  15   4      158.39      183.92      6.51 o 
  -1  15   4       93.67       97.44      5.20 o 
   0  15   4      129.22      134.13      8.53 o 
   1  15   4       40.38       40.44      4.42 o 
   2  15   4      129.52      122.95      5.79 o 
   3  15   4       13.37       11.10      3.21 o 
   4  15   4      228.02      246.26      8.16 o 
   5  15   4        5.17        0.40      5.35 o 
   6  15   4       58.56       45.45      8.06 o 
   7  15   4        2.15        1.09      8.76 o 
  -8  16   4       38.57       30.08     15.57 o 
  -7  16   4        0.04        4.37      9.16 o 
  -6  16   4        5.74        7.67      8.14 o 
  -5  16   4       35.43       40.43      8.12 o 
  -4  16   4        5.90        2.60      6.29 o 
  -3  16   4       41.57       38.77      6.34 o 
  -2  16   4       20.50       35.13      4.90 o 
  -1  16   4      198.57      210.35      7.05 o 
   0  16   4      167.06      153.52      6.25 o 
   1  16   4      599.99      621.38     12.43 o 
   2  16   4      339.98      385.85     22.39 o 
   3  16   4       12.86       15.57      3.67 o 
   4  16   4        5.23        3.74      5.23 o 
   5  16   4       21.49       20.19      6.38 o 
   6  16   4       43.76       38.85      8.30 o 
   7  16   4        3.56        4.31      8.59 o 
  -7  17   4        1.67        7.27      9.64 o 
  -6  17   4       46.99       55.93      9.60 o 
  -5  17   4        1.34        4.20      7.37 o 
  -4  17   4       20.56       15.80      6.88 o 
  -3  17   4      448.62      487.71     14.25 o 
  -2  17   4      175.82      157.72      6.73 o 
  -1  17   4       81.16       86.26     11.12 o 
   0  17   4        0.76        1.53      4.09 o 
   1  17   4        4.93        2.20      4.64 o 
   2  17   4        2.84        1.91      4.42 o 
   3  17   4       78.89       72.20     10.41 o 
   4  17   4       44.55       39.46      6.00 o 
   5  17   4        1.03        5.76      6.29 o 
   6  17   4       16.28       20.55      9.03 o 
  -7  18   4        0.22       -2.67      9.90 o 
  -6  18   4        0.32       -3.49      9.52 o 
  -5  18   4       44.76       50.05      9.09 o 
  -4  18   4       26.35       20.24      7.96 o 
  -3  18   4       58.40       59.35      7.39 o 
  -2  18   4       95.31       87.62      8.51 o 
  -1  18   4       46.65       44.68      5.44 o 
   0  18   4       80.69       83.94      5.68 o 
   1  18   4        9.39        7.37      4.91 o 
   2  18   4       55.28       47.58      5.51 o 
   3  18   4        9.54       10.05      4.70 o 
   4  18   4       14.71       10.86      6.25 o 
   5  18   4       12.61        7.37      8.37 o 
   6  18   4       28.53       24.12      9.59 o 
  -6  19   4       22.86       26.44     10.06 o 
  -5  19   4        4.59        1.62      8.68 o 
  -4  19   4       87.51       75.41     11.88 o 
  -3  19   4      710.33      773.27     19.45 o 
  -2  19   4      112.31      116.74      7.56 o 
  -1  19   4       20.83       11.85      5.15 o 
   0  19   4       67.07       62.76      6.24 o 
   1  19   4      202.03      206.71      9.79 o 
   2  19   4       43.80       50.92      6.06 o 
   3  19   4       66.05       66.63      6.43 o 
   4  19   4       62.21       76.93      7.90 o 
   5  19   4        9.10        5.13      8.91 o 
  -6  20   4        0.17       -0.45     10.57 o 
  -5  20   4        4.19       12.83      9.26 o 
  -4  20   4       21.62       33.31      8.36 o 
  -3  20   4       65.21       83.74      9.68 o 
  -2  20   4       21.42       27.47      6.19 o 
  -1  20   4      106.16       90.41      6.87 o 
   0  20   4       51.27       67.53      9.97 o 
   1  20   4      124.50      137.92     13.96 o 
   2  20   4      132.14      143.52      9.90 o 
   3  20   4       11.56        9.67      6.30 o 
   4  20   4        0.90       -2.17      8.33 o 
   5  20   4        8.24       23.50     13.37 o 
  -5  21   4       23.66       24.04      9.40 o 
  -4  21   4       82.33       85.25     12.69 o 
  -3  21   4       15.84       18.38      8.71 o 
  -2  21   4       72.48       66.39     16.99 o 
  -1  21   4       35.84       35.89      6.49 o 
   0  21   4       22.12       24.48      5.94 o 
   1  21   4       10.71       11.83      6.48 o 
   2  21   4        0.00       -1.69      6.25 o 
   3  21   4        1.20        0.15      6.72 o 
   4  21   4        0.51       -0.91      9.08 o 
  -4  22   4        7.85        8.22      9.67 o 
  -3  22   4        0.27       -0.16      9.05 o 
  -2  22   4        6.31        5.92      7.97 o 
  -1  22   4       15.70       18.52      6.80 o 
   0  22   4        0.01        3.62      6.21 o 
   1  22   4       16.10       16.88      6.87 o 
   2  22   4       52.84       46.77      7.45 o 
   3  22   4       19.39       12.85      7.34 o 
  -3  23   4       22.97       30.96      9.71 o 
  -2  23   4        0.07       -0.65      8.89 o 
  -1  23   4        2.40        1.17      6.01 o 
   0  23   4       13.59       13.34      7.09 o 
   1  23   4       39.64       49.89      7.57 o 
   2  23   4       16.68       17.29      7.66 o 
  -1  24   4       42.84       50.00      8.75 o 
   0  24   4       25.62       23.98      7.86 o 
 -10   1   5       30.74       22.94     14.91 o 
  -9   1   5       12.29        1.63     12.25 o 
  -8   1   5        4.25        3.93     11.11 o 
  -7   1   5       55.13       47.76     10.78 o 
  -6   1   5      172.59      194.10     12.25 o 
  -5   1   5        5.70        3.07      7.54 o 
  -4   1   5       61.59       61.65      3.75 o 
  -3   1   5     1802.30     2035.77     56.53 o 
  -2   1   5      933.80     1087.76     20.14 o 
  -1   1   5      959.25     1010.55     13.68 o 
   0   1   5      430.46      450.76     19.42 o 
   1   1   5       33.54       33.45      2.98 o 
   2   1   5        0.91        1.97      2.22 o 
   3   1   5      202.55      195.35      8.26 o 
   4   1   5      532.94      570.39     14.50 o 
   5   1   5        4.28        0.81      3.23 o 
   6   1   5      360.06      352.13      8.31 o 
   7   1   5       57.92       60.94      6.04 o 
   8   1   5       87.10       83.93      9.33 o 
   9   1   5        8.19        9.37     10.68 o 
 -10   2   5        0.37        5.11     14.43 o 
  -9   2   5      113.03       97.72     14.42 o 
  -8   2   5       45.47       46.58     11.87 o 
  -7   2   5      605.17      647.73     21.20 o 
  -6   2   5       24.13       25.16     12.17 o 
  -5   2   5      124.36      129.57     10.39 o 
  -4   2   5        0.00        0.03      2.92 o 
  -3   2   5       49.71       37.22      5.45 o 
  -2   2   5        0.06       -0.45      2.64 o 
  -1   2   5        4.77        1.30      2.74 o 
   0   2   5     1087.40     1173.38     15.16 o 
   1   2   5        4.04        5.95      2.54 o 
   2   2   5      307.02      347.61      6.36 o 
   3   2   5      242.52      277.14      6.06 o 
   4   2   5       34.97       40.31      4.25 o 
   5   2   5       20.56       18.79      3.79 o 
   6   2   5       25.89       21.55      4.22 o 
   7   2   5       78.72       67.17      5.55 o 
   8   2   5        2.63       -0.56      6.45 o 
   9   2   5        0.89       -4.49     11.28 o 
 -10   3   5      107.12       96.70     16.14 o 
  -9   3   5       38.33       31.67     12.70 o 
  -8   3   5        1.04       -0.04     10.99 o 
  -7   3   5        4.15        5.90     11.47 o 
  -6   3   5       48.77       53.29      9.90 o 
  -5   3   5      113.59      120.48     15.02 o 
  -4   3   5       32.26       27.47      3.27 o 
  -3   3   5       15.24       13.81      3.02 o 
  -2   3   5      947.87     1055.67     16.67 o 
  -1   3   5      145.65      173.59      4.95 o 
   0   3   5      187.77      221.83      5.73 o 
   1   3   5      233.11      214.89      5.07 o 
   2   3   5        6.01        8.94      2.41 o 
   3   3   5        0.03        0.91      2.58 o 
   4   3   5      257.22      260.91      8.34 o 
   5   3   5       74.53       67.01      7.04 o 
   6   3   5        8.14        4.31      4.07 o 
   7   3   5        3.48        2.62      4.96 o 
   8   3   5       34.31       28.71      6.99 o 
   9   3   5        0.28        0.95     11.12 o 
 -10   4   5        3.13       -4.73     14.55 o 
  -9   4   5      166.57      147.58     14.69 o 
  -8   4   5       78.56       73.67     16.07 o 
  -7   4   5        1.36        6.60     10.01 o 
  -6   4   5       52.82       51.24      9.65 o 
  -5   4   5       38.41       48.38      6.57 o 
  -4   4   5       16.10       13.59      4.29 o 
  -3   4   5        9.54        7.05      2.83 o 
  -2   4   5      400.51      512.30     10.65 o 
  -1   4   5       39.20       38.30      3.28 o 
   0   4   5      305.91      310.95      7.18 o 
   1   4   5      305.09      329.25     12.04 o 
   2   4   5      246.34      255.66      6.44 o 
   3   4   5       33.95       47.20      6.11 o 
   4   4   5       71.85       67.63      5.56 o 
   5   4   5       58.50       57.98      4.11 o 
   6   4   5       59.98       59.16      4.77 o 
   7   4   5       25.45       27.30      5.22 o 
   8   4   5        2.89        2.03      7.03 o 
 -10   5   5       12.00        3.05     14.97 o 
  -9   5   5        0.83        2.10     12.83 o 
  -8   5   5        0.75       -1.09     11.15 o 
  -7   5   5        2.02       -0.99      9.86 o 
  -6   5   5       23.61       17.51      9.09 o 
  -5   5   5      104.95       99.18      5.86 o 
  -4   5   5        1.16        2.41      4.26 o 
  -3   5   5      259.72      267.48      6.03 o 
  -2   5   5      413.54      474.51      9.15 o 
  -1   5   5       10.92        8.96      3.08 o 
   0   5   5      155.28      189.19      5.66 o 
   1   5   5      118.08      123.79      5.59 o 
   2   5   5       79.34       87.44      5.23 o 
   3   5   5        2.07        0.70      2.60 o 
   4   5   5       98.85      100.48      6.94 o 
   5   5   5        0.03        0.55      3.71 o 
   6   5   5       69.27       73.12      5.80 o 
   7   5   5        7.64        6.12      4.96 o 
   8   5   5        1.89        2.19      7.11 o 
 -10   6   5        1.69        5.24     14.30 o 
  -9   6   5        0.13        3.36     12.57 o 
  -8   6   5       79.95       68.79     12.34 o 
  -7   6   5      123.62      106.88     11.70 o 
  -6   6   5      368.44      369.68     15.30 o 
  -5   6   5       83.44       81.53      5.89 o 
  -4   6   5       17.46       25.82      4.72 o 
  -3   6   5        8.21        6.62      3.02 o 
  -2   6   5       81.82       70.71      3.92 o 
  -1   6   5      304.51      300.83      7.01 o 
   0   6   5        1.92       -0.29      2.96 o 
   1   6   5      115.12      118.89      5.78 o 
   2   6   5       14.92       18.80      2.24 o 
   3   6   5        1.06        0.37      2.65 o 
   4   6   5        0.61       -0.50      3.19 o 
   5   6   5      483.56      478.05     11.38 o 
   6   6   5       78.26       79.30      5.21 o 
   7   6   5       25.00       24.12      5.18 o 
   8   6   5       18.43       18.29      7.08 o 
  -9   7   5       15.96        9.64     12.86 o 
  -8   7   5       78.74       67.25     12.33 o 
  -7   7   5       12.49        7.99      9.98 o 
  -6   7   5      156.36      148.63     11.51 o 
  -5   7   5        0.55        1.77      4.85 o 
  -4   7   5        8.85        9.83      4.87 o 
  -3   7   5        2.43        2.86      3.09 o 
  -2   7   5      956.16     1003.82     15.66 o 
  -1   7   5       39.98       44.88      3.72 o 
   0   7   5      173.91      210.67     14.10 o 
   1   7   5       62.32       66.73      3.75 o 
   2   7   5       11.25       14.01      2.27 o 
   3   7   5        3.43        3.08      2.81 o 
   4   7   5        2.86        1.34      3.23 o 
   5   7   5       73.11       68.01      5.34 o 
   6   7   5       59.87       56.55      6.48 o 
   7   7   5        3.34        1.25      5.75 o 
   8   7   5       33.90       34.44      9.02 o 
  -9   8   5       12.08        9.01     13.78 o 
  -8   8   5       10.42       -2.54     11.20 o 
  -7   8   5        0.13        2.97     10.09 o 
  -6   8   5       25.74       25.08      6.01 o 
  -5   8   5      324.30      298.45     27.37 o 
  -4   8   5        0.28       -1.52      4.87 o 
  -3   8   5        1.72        0.65      3.33 o 
  -2   8   5       33.88       26.61      3.86 o 
  -1   8   5       50.53       61.76      3.98 o 
   0   8   5     1017.99     1107.07     27.85 o 
   1   8   5       86.04       85.55      4.56 o 
   2   8   5        4.68        4.69      2.46 o 
   3   8   5       14.64       12.78      2.99 o 
   4   8   5        5.80        2.52      3.46 o 
   5   8   5      254.48      265.96     16.84 o 
   6   8   5        8.04        7.21      5.26 o 
   7   8   5       12.54        7.00      6.65 o 
   8   8   5        0.03       -0.42      8.65 o 
  -9   9   5        0.90       -4.85     13.77 o 
  -8   9   5        0.07       -1.76     11.54 o 
  -7   9   5        0.65       -1.79     10.22 o 
  -6   9   5      162.00      176.66      8.36 o 
  -5   9   5       15.72        9.64      5.67 o 
  -4   9   5        1.25        2.22      4.77 o 
  -3   9   5      202.13      199.94      7.13 o 
  -2   9   5      195.37      219.35      6.51 o 
  -1   9   5        3.77        2.74      3.17 o 
   0   9   5      119.46      117.96      5.69 o 
   1   9   5      367.31      360.87     11.67 o 
   2   9   5        8.06        4.65      2.61 o 
   3   9   5       13.27       14.87      3.75 o 
   4   9   5       41.82       48.78      5.01 o 
   5   9   5       46.41       35.68      5.02 o 
   6   9   5      106.25      110.04      6.44 o 
   7   9   5       18.53       16.72      7.95 o 
   8   9   5       24.24       26.86      8.83 o 
  -9  10   5        2.33        4.88     14.03 o 
  -8  10   5        7.74        9.14     12.02 o 
  -7  10   5       10.54        4.97     10.78 o 
  -6  10   5        0.16        1.69      6.39 o 
  -5  10   5        1.20        0.36      5.82 o 
  -4  10   5      110.27      132.76      7.87 o 
  -3  10   5      243.88      248.78     12.35 o 
  -2  10   5       59.43       69.08      4.55 o 
  -1  10   5      168.47      183.48      8.58 o 
   0  10   5     1130.97     1265.51     43.66 o 
   1  10   5      166.26      171.59      5.72 o 
   2  10   5      272.71      304.18      6.48 o 
   3  10   5        0.93        3.23      3.89 o 
   4  10   5       13.13       13.57      4.26 o 
   5  10   5       11.60        6.15      4.68 o 
   6  10   5        0.05       -1.10      5.22 o 
   7  10   5       55.05       69.02      9.56 o 
   8  10   5        0.01        0.74      9.22 o 
  -9  11   5        1.30        1.16     14.58 o 
  -8  11   5        4.77       -2.61     12.18 o 
  -7  11   5        0.02       -5.03     10.81 o 
  -6  11   5       85.02       98.08     14.34 o 
  -5  11   5      167.44      191.38      9.41 o 
  -4  11   5      367.98      417.25     12.90 o 
  -3  11   5        0.33       -0.46      3.67 o 
  -2  11   5        7.99        4.65      3.69 o 
  -1  11   5       35.41       30.74      3.90 o 
   0  11   5       31.31       30.92      3.89 o 
   1  11   5      107.52      111.74      5.37 o 
   2  11   5      866.91      865.01     22.34 o 
   3  11   5      216.10      196.42     17.27 o 
   4  11   5      217.66      226.08      8.12 o 
   5  11   5       88.68       85.92     10.96 o 
   6  11   5      173.43      168.49      7.78 o 
   7  11   5        0.81        4.81      7.78 o 
  -9  12   5        1.46        1.88     14.37 o 
  -8  12   5        8.94       13.83     12.76 o 
  -7  12   5        9.50        6.14     13.51 o 
  -6  12   5        5.94        3.22      7.27 o 
  -5  12   5        4.75        1.88      6.52 o 
  -4  12   5      544.02      581.40     29.24 o 
  -3  12   5      379.76      391.48     13.58 o 
  -2  12   5        2.66        3.27      3.78 o 
  -1  12   5        0.23        0.18      3.81 o 
   0  12   5      328.45      323.83     12.31 o 
   1  12   5      151.36      142.33      5.51 o 
   2  12   5        0.53        0.78      3.71 o 
   3  12   5      234.65      237.20     17.45 o 
   4  12   5      318.77      289.32     21.57 o 
   5  12   5       14.86       15.75      5.42 o 
   6  12   5        0.19       -1.32      5.81 o 
   7  12   5        8.29        9.22      8.63 o 
  -8  13   5        0.75       -1.52     12.67 o 
  -7  13   5        1.65        0.22     13.59 o 
  -6  13   5       19.56       16.87      8.79 o 
  -5  13   5      138.00      138.35      9.89 o 
  -4  13   5      584.25      643.21     37.73 o 
  -3  13   5        0.52       -0.04      5.87 o 
  -2  13   5      437.76      470.74     16.02 o 
  -1  13   5      166.51      155.13     13.13 o 
   0  13   5      375.18      356.23     13.60 o 
   1  13   5      100.96      117.81      6.44 o 
   2  13   5       36.63       29.03      4.32 o 
   3  13   5       84.14       76.82      5.55 o 
   4  13   5       47.84       45.65      5.59 o 
   5  13   5        0.42        2.70      5.45 o 
   6  13   5        6.98        4.81      6.15 o 
   7  13   5        0.03       -0.96      8.79 o 
  -8  14   5        1.99       -3.94     13.53 o 
  -7  14   5        0.02       -0.22     14.16 o 
  -6  14   5        1.48       -1.55      8.10 o 
  -5  14   5       43.64       36.84      7.86 o 
  -4  14   5      321.52      348.63     27.06 o 
  -3  14   5        0.28        2.03      5.79 o 
  -2  14   5       54.01       50.97      5.98 o 
  -1  14   5        5.34        5.13      3.96 o 
   0  14   5      165.14      184.79     12.61 o 
   1  14   5      309.70      296.71      8.31 o 
   2  14   5      238.30      241.95     14.81 o 
   3  14   5        2.10       -1.66      4.91 o 
   4  14   5       95.63       74.01      6.45 o 
   5  14   5        0.26       -0.80      5.54 o 
   6  14   5        0.36       -3.95      7.55 o 
   7  14   5        0.01        1.23      9.11 o 
  -8  15   5        0.00        3.24     16.14 o 
  -7  15   5       22.11       22.96     10.27 o 
  -6  15   5       10.07       11.69      8.68 o 
  -5  15   5      109.66      105.05      8.96 o 
  -4  15   5       63.68       63.06      8.95 o 
  -3  15   5      158.98      177.40     16.84 o 
  -2  15   5      394.38      338.23     41.29 o 
  -1  15   5       37.80       42.24      5.00 o 
   0  15   5      145.35      148.25      6.31 o 
   1  15   5       13.77       13.47      4.27 o 
   2  15   5        5.73        9.28      4.47 o 
   3  15   5       46.29       45.79      5.78 o 
   4  15   5       78.39       75.47      6.51 o 
   5  15   5        8.07       10.63      5.73 o 
   6  15   5        2.90        1.66      8.44 o 
  -7  16   5       16.23       21.19     10.16 o 
  -6  16   5       10.92        7.96      9.19 o 
  -5  16   5       22.35       12.94      7.63 o 
  -4  16   5      103.18      110.29     18.22 o 
  -3  16   5        0.10        0.54      7.04 o 
  -2  16   5        0.52        0.20      4.64 o 
  -1  16   5        3.31        2.53      4.36 o 
   0  16   5        6.58        2.54      4.54 o 
   1  16   5      191.94      201.94      7.26 o 
   2  16   5       23.12       13.89      4.99 o 
   3  16   5      243.69      235.96     19.05 o 
   4  16   5        0.14       -0.81      5.69 o 
   5  16   5        7.93        7.34      6.56 o 
   6  16   5        9.38        7.87      9.08 o 
  -7  17   5        7.01        6.35     10.54 o 
  -6  17   5       11.62        8.33      9.48 o 
  -5  17   5        0.23       -1.80      8.41 o 
  -4  17   5       38.34       38.23      9.56 o 
  -3  17   5       23.36       19.65      7.42 o 
  -2  17   5      160.06      183.75      8.05 o 
  -1  17   5       30.47       22.20      5.12 o 
   0  17   5      126.30      133.99      6.71 o 
   1  17   5        1.35        0.79      4.77 o 
   2  17   5        9.27        6.81      5.04 o 
   3  17   5        2.47        1.88      6.68 o 
   4  17   5        5.03        1.39      6.26 o 
   5  17   5        6.70        5.56      6.92 o 
   6  17   5        0.45        0.01      9.61 o 
  -6  18   5       24.75       26.61      9.76 o 
  -5  18   5       16.17       17.75      9.12 o 
  -4  18   5       72.53       68.57      9.14 o 
  -3  18   5        3.93        2.80      7.01 o 
  -2  18   5      225.88      258.46     13.01 o 
  -1  18   5        6.87        4.59      5.09 o 
   0  18   5       13.34       13.28      5.44 o 
   1  18   5       83.64       72.28      6.28 o 
   2  18   5       38.59       31.63      5.44 o 
   3  18   5        1.19       -0.53      7.46 o 
   4  18   5       19.54       24.25      7.10 o 
   5  18   5        4.67        3.82      7.38 o 
  -6  19   5        8.73       -5.09     10.31 o 
  -5  19   5       19.38       26.91     10.10 o 
  -4  19   5        0.00       -3.19      7.98 o 
  -3  19   5        9.03        5.33      8.44 o 
  -2  19   5        1.65       -0.11      7.45 o 
  -1  19   5        3.61        1.97      5.75 o 
   0  19   5        3.96        2.50      5.83 o 
   1  19   5        1.17       -2.98      5.84 o 
   2  19   5        2.17        2.00      5.35 o 
   3  19   5        9.52        7.98      8.20 o 
   4  19   5       34.03       28.79      9.25 o 
   5  19   5        0.40        1.10      9.28 o 
  -5  20   5       19.16        6.28      9.90 o 
  -4  20   5       71.26       76.89     12.67 o 
  -3  20   5        0.03       -3.80      8.49 o 
  -2  20   5       42.88       30.27      9.01 o 
  -1  20   5       13.45       12.40      6.08 o 
   0  20   5        4.35        1.47      6.32 o 
   1  20   5        1.43        3.33      6.32 o 
   2  20   5        5.99        5.18      6.26 o 
   3  20   5        3.13       -1.97      9.13 o 
   4  20   5        1.46        3.30      9.96 o 
  -4  21   5       12.84        4.43      9.41 o 
  -3  21   5       22.47       17.32      8.94 o 
  -2  21   5        4.97       -0.16      8.59 o 
  -1  21   5        1.42       -1.15      6.81 o 
   0  21   5        4.54       12.16      6.49 o 
   1  21   5        4.82        2.46      6.91 o 
   2  21   5        2.21        0.46      6.41 o 
   3  21   5        6.22        9.68      9.16 o 
  -3  22   5       20.22       27.96     10.81 o 
  -2  22   5       22.33       23.55     10.02 o 
  -1  22   5       65.60       92.14     10.97 o 
   0  22   5       24.76       18.45      7.36 o 
   1  22   5        5.48        5.49      6.71 o 
   2  22   5        0.10       -1.71      7.10 o 
  -2  23   5       65.97       74.87     11.08 o 
  -1  23   5       34.51       34.73      7.87 o 
   0  23   5        1.29        4.70      7.74 o 
 -10   0   6        1.78       -7.94     23.37 o 
  -9   0   6       62.38       48.32     19.73 o 
  -8   0   6       96.84       85.77     19.47 o 
  -7   0   6      109.64      118.57     18.51 o 
  -6   0   6        1.31       -1.32     13.81 o 
  -5   0   6      203.15      150.38     14.87 o 
  -4   0   6      158.65      194.72     15.00 o 
  -3   0   6      770.88      836.66     21.59 o 
  -2   0   6      545.19      632.21     36.94 o 
  -1   0   6      202.98      182.63     18.20 o 
   0   0   6      122.31      123.80     12.81 o 
   1   0   6     1090.11     1154.45     21.62 o 
   2   0   6      286.92      263.65      8.37 o 
   3   0   6      146.48      135.42      6.62 o 
   4   0   6      639.57      684.64     15.88 o 
   5   0   6      181.46      194.59     11.64 o 
   6   0   6     1360.96     1412.30     77.88 o 
   7   0   6       76.14       72.27      9.25 o 
   8   0   6       77.75       79.12     10.01 o 
 -10   1   6        1.19        8.37     15.27 o 
  -9   1   6       24.99       18.76     13.79 o 
  -8   1   6       21.72       21.24     12.69 o 
  -7   1   6        0.27       -2.99     11.00 o 
  -6   1   6        5.22        3.16      9.41 o 
  -5   1   6      123.49      137.88     16.77 o 
  -4   1   6        0.01        0.27      3.80 o 
  -3   1   6        4.39        0.57      3.58 o 
  -2   1   6      214.53      244.96     13.81 o 
  -1   1   6      357.69      402.61     10.14 o 
   0   1   6      190.47      163.30     10.79 o 
   1   1   6        6.06        4.60      3.32 o 
   2   1   6       42.23       39.36      3.19 o 
   3   1   6        8.49        6.99      3.08 o 
   4   1   6        1.81        3.92      3.41 o 
   5   1   6      224.96      214.24      6.32 o 
   6   1   6       45.61       42.16      5.06 o 
   7   1   6       34.90       36.61      5.49 o 
   8   1   6       33.88       35.57      6.60 o 
 -10   2   6        0.01        0.97     15.92 o 
  -9   2   6       32.84       31.65     14.07 o 
  -8   2   6       29.37       16.10     12.63 o 
  -7   2   6       91.32       84.96     13.46 o 
  -6   2   6       36.42       30.38     10.23 o 
  -5   2   6      139.69      126.06     21.05 o 
  -4   2   6        0.73        1.75      3.80 o 
  -3   2   6       23.14       22.00      3.70 o 
  -2   2   6       47.53       57.84      5.23 o 
  -1   2   6       15.13        8.70      3.45 o 
   0   2   6       86.09       76.91      4.66 o 
   1   2   6       30.54       23.08      3.53 o 
   2   2   6      158.57      162.65      4.70 o 
   3   2   6      128.14      115.72      4.45 o 
   4   2   6      101.86      109.17      6.06 o 
   5   2   6        8.95        3.88      3.98 o 
   6   2   6      216.70      222.21     11.34 o 
   7   2   6       30.31       34.96      5.72 o 
   8   2   6       36.72       36.25      7.79 o 
  -9   3   6       50.22       42.26     14.81 o 
  -8   3   6      158.11      180.21     15.20 o 
  -7   3   6       18.51       14.14     11.32 o 
  -6   3   6        2.93        7.31      9.86 o 
  -5   3   6        1.90       -0.79      8.51 o 
  -4   3   6      109.58      116.30      6.56 o 
  -3   3   6        0.66        1.23      3.44 o 
  -2   3   6       53.11       45.61      4.90 o 
  -1   3   6        0.03       -0.58      3.32 o 
   0   3   6       17.42        7.71      3.19 o 
   1   3   6       11.64       13.75      3.35 o 
   2   3   6      112.33      108.91      8.22 o 
   3   3   6       23.99       26.21      3.56 o 
   4   3   6        9.96       10.78      3.84 o 
   5   3   6        3.59       -1.95      3.85 o 
   6   3   6       26.80       17.77      4.92 o 
   7   3   6        2.09        4.11      5.43 o 
   8   3   6        0.14       -1.47      7.42 o 
  -9   4   6       88.05       77.76     15.02 o 
  -8   4   6       19.82       17.36     12.39 o 
  -7   4   6       19.40       21.76     11.33 o 
  -6   4   6        5.85       -0.40      9.31 o 
  -5   4   6       54.97       58.07      7.73 o 
  -4   4   6      336.66      346.53     23.70 o 
  -3   4   6       29.43       38.62      3.92 o 
  -2   4   6      405.54      428.59     13.62 o 
  -1   4   6      207.29      236.10      8.25 o 
   0   4   6      193.05      202.01     12.38 o 
   1   4   6       89.08       94.43      5.35 o 
   2   4   6      236.40      224.63      6.79 o 
   3   4   6      188.61      174.78      5.27 o 
   4   4   6       70.38       65.16      6.53 o 
   5   4   6      136.52      145.03      5.72 o 
   6   4   6       87.57       82.96      6.84 o 
   7   4   6       11.54        8.07      5.64 o 
   8   4   6       13.79       12.89      7.73 o 
  -9   5   6       21.49       10.46     13.75 o 
  -8   5   6       38.00       29.26     13.90 o 
  -7   5   6       56.55       41.85     18.88 o 
  -6   5   6       25.90       21.70      9.94 o 
  -5   5   6       54.07       57.63      8.50 o 
  -4   5   6       97.06       82.38      5.93 o 
  -3   5   6        0.04       -0.66      3.38 o 
  -2   5   6        3.92        2.76      3.27 o 
  -1   5   6      111.35      117.60      5.14 o 
   0   5   6        2.70        1.38      3.30 o 
   1   5   6       57.70       54.76      5.22 o 
   2   5   6       13.53       12.83      3.55 o 
   3   5   6      142.65      133.42      4.67 o 
   4   5   6      301.38      290.44      8.88 o 
   5   5   6        0.51        0.03      3.79 o 
   6   5   6       69.22       70.42      5.62 o 
   7   5   6       20.68       14.69      5.62 o 
   8   5   6        5.55        2.01      7.87 o 
  -9   6   6        5.24       13.89     13.99 o 
  -8   6   6        0.46       -4.69     12.20 o 
  -7   6   6        7.73        5.38     11.12 o 
  -6   6   6      253.87      243.06     13.70 o 
  -5   6   6      201.46      222.26     13.75 o 
  -4   6   6      672.09      715.66     14.47 o 
  -3   6   6       19.89       16.68      3.71 o 
  -2   6   6      329.94      310.89      7.33 o 
  -1   6   6      177.02      188.51      7.46 o 
   0   6   6       30.46       29.31      3.83 o 
   1   6   6        6.56        3.61      3.62 o 
   2   6   6       62.65       53.39      8.24 o 
   3   6   6       29.99       26.45      3.41 o 
   4   6   6       74.63       76.30      4.52 o 
   5   6   6        0.07       -0.11      4.07 o 
   6   6   6       53.34       53.54      5.35 o 
   7   6   6       11.58       15.83      5.56 o 
   8   6   6        2.52       -1.95      9.25 o 
  -9   7   6        0.29        1.47     13.98 o 
  -8   7   6        0.01        3.99     12.47 o 
  -7   7   6       53.72       41.58     11.82 o 
  -6   7   6      100.95       98.40     11.37 o 
  -5   7   6       14.66        9.57      5.34 o 
  -4   7   6       83.45       99.56     14.31 o 
  -3   7   6       15.90        8.67      3.76 o 
  -2   7   6        6.24        3.53      3.51 o 
  -1   7   6      117.07      116.65      5.34 o 
   0   7   6       44.43       37.46      3.98 o 
   1   7   6       74.08       78.53      4.64 o 
   2   7   6      847.31      849.73     18.24 o 
   3   7   6      243.22      207.54      5.85 o 
   4   7   6       46.27       41.22      4.24 o 
   5   7   6       62.33       61.10      5.12 o 
   6   7   6       69.94       78.79      8.94 o 
   7   7   6        3.42        4.08      6.28 o 
   8   7   6        0.91       -0.93      8.79 o 
  -9   8   6       36.40       25.32     15.14 o 
  -8   8   6        0.88        2.06     12.53 o 
  -7   8   6        2.53        0.86     11.85 o 
  -6   8   6      160.58      160.24     12.56 o 
  -5   8   6      111.95      106.03      9.14 o 
  -4   8   6      267.29      267.55     25.70 o 
  -3   8   6       30.50       38.89      4.37 o 
  -2   8   6      420.81      410.13     21.19 o 
  -1   8   6       75.64       70.07      4.61 o 
   0   8   6       33.87       29.35      4.15 o 
   1   8   6        8.67        2.88      3.39 o 
   2   8   6      347.66      363.46     35.88 o 
   3   8   6       20.30       20.35      7.31 o 
   4   8   6        0.01       -1.65      4.37 o 
   5   8   6        5.62        1.62      5.28 o 
   6   8   6       25.02       18.81      5.53 o 
   7   8   6        2.55        2.75      6.54 o 
  -9   9   6        0.00        4.11     14.25 o 
  -8   9   6        0.46        0.64     13.31 o 
  -7   9   6       85.09       73.05     12.64 o 
  -6   9   6        9.25        4.23     10.02 o 
  -5   9   6        2.36        3.13      5.66 o 
  -4   9   6       48.26       38.69      6.09 o 
  -3   9   6       91.75       93.20      5.26 o 
  -2   9   6       35.16       32.68      4.36 o 
  -1   9   6       35.10       34.29      4.46 o 
   0   9   6       37.07       46.09      4.34 o 
   1   9   6        7.23        1.90      3.70 o 
   2   9   6        0.50       -0.01      5.19 o 
   3   9   6      185.09      162.23     10.58 o 
   4   9   6       10.36        7.98      4.75 o 
   5   9   6      299.26      322.89     27.67 o 
   6   9   6        1.54        1.70      5.70 o 
   7   9   6        8.54        7.29      8.04 o 
  -9  10   6        2.85       -0.19     15.35 o 
  -8  10   6        0.01        1.14     12.83 o 
  -7  10   6       25.97       16.90     11.83 o 
  -6  10   6        2.04       -0.19      6.80 o 
  -5  10   6        0.43        0.93      6.47 o 
  -4  10   6      201.26      192.47     10.72 o 
  -3  10   6        2.81        3.73      5.98 o 
  -2  10   6      307.93      299.16      8.25 o 
  -1  10   6      336.19      355.05      8.81 o 
   0  10   6      614.54      691.85     47.24 o 
   1  10   6       18.72       18.44      4.19 o 
   2  10   6      115.07      120.30      9.93 o 
   3  10   6       86.33       89.97      7.84 o 
   4  10   6      294.43      276.73      9.74 o 
   5  10   6        6.95        5.15      5.64 o 
   6  10   6        7.72        2.68      5.64 o 
   7  10   6       12.53       13.33      8.41 o 
  -8  11   6       17.68       15.76     13.66 o 
  -7  11   6       13.23        6.73     12.13 o 
  -6  11   6       60.32       48.83      7.75 o 
  -5  11   6      102.01      113.32      8.67 o 
  -4  11   6       26.23       10.74      6.18 o 
  -3  11   6       43.25       39.12      7.21 o 
  -2  11   6      577.45      635.29     21.01 o 
  -1  11   6       20.35       22.01      4.28 o 
   0  11   6       98.65      106.61      5.73 o 
   1  11   6      148.07      143.40      7.72 o 
   2  11   6      137.70      137.44      8.34 o 
   3  11   6       26.40       14.63      4.71 o 
   4  11   6       76.13       61.01     10.94 o 
   5  11   6       51.21       51.41      5.99 o 
   6  11   6       19.01       20.31      6.55 o 
   7  11   6        1.24        1.11      8.61 o 
  -8  12   6        0.24        2.95     13.48 o 
  -7  12   6       17.37        5.86     12.25 o 
  -6  12   6       62.01       53.21     18.39 o 
  -5  12   6       68.44       55.75      8.08 o 
  -4  12   6        2.53        3.11      6.82 o 
  -3  12   6       76.99       73.46      7.62 o 
  -2  12   6       14.12       12.01      4.38 o 
  -1  12   6       46.85       42.77      5.17 o 
   0  12   6       91.58      103.49      7.14 o 
   1  12   6      141.53      138.52      6.45 o 
   2  12   6       21.90        9.04      5.89 o 
   3  12   6        0.04        1.04      4.58 o 
   4  12   6        9.68        3.88      5.54 o 
   5  12   6       57.76       50.22      6.73 o 
   6  12   6        8.44       10.14      6.64 o 
  -8  13   6        5.98        6.12     13.93 o 
  -7  13   6       22.07       28.29     12.92 o 
  -6  13   6       20.57       15.61      8.39 o 
  -5  13   6      156.95      148.76     10.08 o 
  -4  13   6       42.91       35.27      7.16 o 
  -3  13   6      161.81      165.03      9.45 o 
  -2  13   6       12.82       11.45      4.68 o 
  -1  13   6      658.85      704.91     43.51 o 
   0  13   6       98.57       92.49     10.02 o 
   1  13   6       24.30       23.05      4.49 o 
   2  13   6      264.87      238.33     10.43 o 
   3  13   6      122.46      115.19     12.80 o 
   4  13   6      117.04      127.04      7.35 o 
   5  13   6        0.02       -0.80      6.25 o 
   6  13   6        0.51        0.22      6.93 o 
  -7  14   6        1.48        3.77     15.65 o 
  -6  14   6       16.49       13.58      8.72 o 
  -5  14   6        3.62        0.05      7.96 o 
  -4  14   6       18.30       22.99      7.23 o 
  -3  14   6        4.23        4.43      6.90 o 
  -2  14   6      408.54      434.96     19.19 o 
  -1  14   6       19.87       21.87      5.01 o 
   0  14   6      143.81      169.94     11.79 o 
   1  14   6       30.95       31.04      4.97 o 
   2  14   6        9.38        4.89      6.31 o 
   3  14   6       36.00       31.86      7.38 o 
   4  14   6       16.32       15.23      6.23 o 
   5  14   6        0.58        2.54      6.65 o 
   6  14   6        5.68        8.23      7.40 o 
  -7  15   6       18.39       25.17     16.14 o 
  -6  15   6        1.15       -2.25      8.93 o 
  -5  15   6       51.53       53.23      9.33 o 
  -4  15   6       29.57       24.99      8.18 o 
  -3  15   6       48.42       54.07      8.19 o 
  -2  15   6        1.53        1.06      4.95 o 
  -1  15   6      120.99      118.82      6.48 o 
   0  15   6       24.73       17.62      5.28 o 
   1  15   6       66.99       58.10      5.79 o 
   2  15   6       53.21       46.38      7.21 o 
   3  15   6       23.71       25.14      8.04 o 
   4  15   6       11.12        8.28      6.55 o 
   5  15   6        0.11        0.09      6.42 o 
   6  15   6        8.12        9.62      9.23 o 
  -7  16   6        1.17       -2.76     17.63 o 
  -6  16   6       63.00       50.77     10.33 o 
  -5  16   6        1.97       -0.68      8.74 o 
  -4  16   6      106.66       98.79      9.73 o 
  -3  16   6       18.21       14.92      7.71 o 
  -2  16   6       10.49       13.33      5.46 o 
  -1  16   6       14.42       14.23      5.28 o 
   0  16   6       31.40       31.90      5.72 o 
   1  16   6        6.58        4.17      5.33 o 
   2  16   6       45.19       55.02      8.56 o 
   3  16   6        0.71        0.30      7.47 o 
   4  16   6       14.67       14.64      6.87 o 
   5  16   6        1.74       -0.62      7.29 o 
  -6  17   6       53.74       54.84     14.14 o 
  -5  17   6       44.32       43.98      9.97 o 
  -4  17   6       20.37       32.94     11.29 o 
  -3  17   6      126.48      157.22     12.67 o 
  -2  17   6        0.99       -2.28      6.99 o 
  -1  17   6        5.57        7.06      5.65 o 
   0  17   6       11.09        5.05      5.14 o 
   1  17   6       14.15        9.16      5.50 o 
   2  17   6       23.76       26.27      8.64 o 
   3  17   6        7.71        9.86      8.52 o 
   4  17   6        0.03       -0.17      8.56 o 
   5  17   6       23.92       22.81      7.84 o 
  -6  18   6        3.81        2.26     10.35 o 
  -5  18   6        3.47        6.69      9.68 o 
  -4  18   6       19.18       10.52      8.41 o 
  -3  18   6       35.13       33.43      9.21 o 
  -2  18   6        0.55        2.29      8.16 o 
  -1  18   6       11.22       12.01      5.89 o 
   0  18   6        3.70        0.93      5.77 o 
   1  18   6        1.98        1.22      5.54 o 
   2  18   6       22.70       16.60      8.66 o 
   3  18   6        7.17        4.12      8.94 o 
   4  18   6       30.92       21.40     10.06 o 
  -5  19   6       27.80       44.68     10.72 o 
  -4  19   6       46.89       33.94      9.83 o 
  -3  19   6       12.45        8.16      8.92 o 
  -2  19   6       15.43       23.16      8.86 o 
  -1  19   6        3.56        3.32      6.29 o 
   0  19   6       21.60       28.62      6.54 o 
   1  19   6        0.34       -1.71      5.87 o 
   2  19   6       48.53       66.36     10.16 o 
   3  19   6        7.15        6.36      8.73 o 
  -4  20   6       25.39       14.28      9.54 o 
  -3  20   6        3.65       -1.64      8.65 o 
  -2  20   6       13.64        7.04      9.04 o 
  -1  20   6        9.85       12.29      7.22 o 
   0  20   6        4.13        3.71      6.73 o 
   1  20   6        9.23        5.57      6.41 o 
   2  20   6       65.74       76.21     10.39 o 
   3  20   6       27.43       23.18      9.71 o 
  -3  21   6        0.06       -7.40      9.91 o 
  -2  21   6       32.16       26.53      9.98 o 
  -1  21   6        1.04        2.14      7.36 o 
   0  21   6       37.07       53.09      7.86 o 
   1  21   6        0.38        2.80      7.13 o 
   2  21   6        0.13       -1.31      9.40 o 
  -1  22   6        7.93       11.29      7.96 o 
  -9   1   7        2.40        4.75     15.96 o 
  -8   1   7       19.91       13.70     14.48 o 
  -7   1   7        0.03       -1.37     12.03 o 
  -6   1   7       94.76      113.58     15.90 o 
  -5   1   7      241.88      270.75     14.71 o 
  -4   1   7       15.86       16.98      5.65 o 
  -3   1   7      148.88      158.58      9.95 o 
  -2   1   7        2.42        3.27      3.98 o 
  -1   1   7       16.45       21.55      4.11 o 
   0   1   7      207.02      180.69     11.58 o 
   1   1   7       31.39       29.48      5.35 o 
   2   1   7      135.18      132.07      7.27 o 
   3   1   7      597.07      577.04     10.10 o 
   4   1   7      340.79      300.23      7.78 o 
   5   1   7      405.86      391.01      9.16 o 
   6   1   7       28.21       24.56      5.32 o 
   7   1   7        6.82        3.52      5.97 o 
  -9   2   7        1.19        2.63     15.25 o 
  -8   2   7        7.42        7.12     13.33 o 
  -7   2   7       11.02        1.83     11.90 o 
  -6   2   7        0.52        2.09     10.99 o 
  -5   2   7        0.52       -2.99     10.30 o 
  -4   2   7       29.78       31.07      6.27 o 
  -3   2   7      101.07       94.20      5.21 o 
  -2   2   7        8.83        8.03      4.03 o 
  -1   2   7       10.16        6.81      4.05 o 
   0   2   7      383.04      352.32     12.43 o 
   1   2   7      227.72      249.32      9.37 o 
   2   2   7       77.44       65.75     21.20 o 
   3   2   7        0.47        3.92      3.42 o 
   4   2   7        1.16        1.08      4.02 o 
   5   2   7       33.20       29.07      5.03 o 
   6   2   7       21.25       12.88      5.31 o 
   7   2   7        5.86        6.22      5.79 o 
  -9   3   7       22.62       22.77     15.67 o 
  -8   3   7        4.41        8.84     13.70 o 
  -7   3   7        9.70        5.83     11.92 o 
  -6   3   7       43.56       44.22     17.21 o 
  -5   3   7        7.32        1.02      9.87 o 
  -4   3   7       54.76       71.43      7.32 o 
  -3   3   7       10.66        7.56      4.22 o 
  -2   3   7       25.91       31.71      4.38 o 
  -1   3   7      205.90      201.19     10.91 o 
   0   3   7        6.39        1.79      3.85 o 
   1   3   7        4.14        1.72      4.93 o 
   2   3   7      228.47      266.92      9.72 o 
   3   3   7      285.22      251.19      7.17 o 
   4   3   7       95.22       91.10      7.49 o 
   5   3   7       10.91       13.27      4.99 o 
   6   3   7        7.64        1.88      5.40 o 
   7   3   7       17.65       11.76      6.21 o 
  -9   4   7        0.02       -1.31     15.78 o 
  -8   4   7       10.69        1.92     13.75 o 
  -7   4   7        6.14        3.70     11.91 o 
  -6   4   7        6.55        1.84     10.96 o 
  -5   4   7       25.86       18.13     10.23 o 
  -4   4   7        0.11       -0.70      5.84 o 
  -3   4   7        0.50       -0.46      3.98 o 
  -2   4   7        8.17        6.66      4.23 o 
  -1   4   7       19.17       14.24      4.13 o 
   0   4   7      724.00      731.01     19.23 o 
   1   4   7      530.21      539.21     15.51 o 
   2   4   7       29.67       22.27      5.64 o 
   3   4   7       82.22       76.70      7.28 o 
   4   4   7        2.53        0.04      4.14 o 
   5   4   7       26.82       26.86      5.00 o 
   6   4   7        0.11       -2.16      5.18 o 
   7   4   7       56.64       63.69      6.84 o 
  -9   5   7        5.27        0.81     15.29 o 
  -8   5   7        0.41        0.06     13.37 o 
  -7   5   7        8.14       13.84     12.09 o 
  -6   5   7       15.44       17.24     11.36 o 
  -5   5   7       32.54       21.25     10.27 o 
  -4   5   7      138.60      156.10     10.92 o 
  -3   5   7        0.97        0.48      3.96 o 
  -2   5   7       27.86       25.00      4.54 o 
  -1   5   7      118.04      124.23     11.92 o 
   0   5   7      237.53      243.88      6.91 o 
   1   5   7        9.35        9.56      5.15 o 
   2   5   7      319.45      338.01     11.27 o 
   3   5   7       38.90       33.59      4.98 o 
   4   5   7       46.45       45.79      5.55 o 
   5   5   7       19.60       13.17      4.82 o 
   6   5   7        1.16       -0.28      5.58 o 
   7   5   7       21.86       28.53      6.75 o 
  -9   6   7        7.63       15.27     15.49 o 
  -8   6   7        8.70        4.93     13.91 o 
  -7   6   7        1.10        2.47     12.04 o 
  -6   6   7      118.45       99.51     12.57 o 
  -5   6   7       10.45        4.02      5.90 o 
  -4   6   7        4.91        3.69      5.60 o 
  -3   6   7       47.75       40.93      4.47 o 
  -2   6   7      117.46      105.58      5.46 o 
  -1   6   7        0.08       -0.97      4.18 o 
   0   6   7       63.09       51.95     10.80 o 
   1   6   7      213.54      208.17      8.57 o 
   2   6   7      118.96      121.97      8.44 o 
   3   6   7       92.30       92.91      5.93 o 
   4   6   7        0.16        0.83      4.24 o 
   5   6   7      137.37      155.44      7.23 o 
   6   6   7       30.82       23.12      8.69 o 
   7   6   7        6.04        9.56      7.02 o 
  -9   7   7        3.37       -0.04     16.21 o 
  -8   7   7        6.97       -3.50     13.74 o 
  -7   7   7       71.99       51.56     13.37 o 
  -6   7   7       75.21       60.89     23.06 o 
  -5   7   7      137.09      136.71      8.42 o 
  -4   7   7       28.98       28.33      6.02 o 
  -3   7   7      125.17      142.27      5.76 o 
  -2   7   7       33.11       28.37      4.42 o 
  -1   7   7        0.04        1.69      4.08 o 
   0   7   7        0.01        1.51      3.87 o 
   1   7   7      232.91      242.62     12.13 o 
   2   7   7      316.97      331.97     11.52 o 
   3   7   7      441.77      444.90     14.95 o 
   4   7   7      189.47      181.75      7.67 o 
   5   7   7        2.41        1.60      5.41 o 
   6   7   7        1.30       -0.32      6.01 o 
   7   7   7        9.91        8.40      7.71 o 
  -8   8   7        6.94        6.16     14.62 o 
  -7   8   7        4.13        5.13     12.09 o 
  -6   8   7        0.07        1.04     10.87 o 
  -5   8   7       28.60       28.79      6.59 o 
  -4   8   7        8.61        7.00      5.87 o 
  -3   8   7       26.84       25.65      6.60 o 
  -2   8   7      134.32      141.94     11.93 o 
  -1   8   7       66.63       57.91      5.23 o 
   0   8   7      169.28      176.99     14.80 o 
   1   8   7       41.09       34.24      6.86 o 
   2   8   7        0.58        6.18      5.97 o 
   3   8   7      588.03      628.27     26.04 o 
   4   8   7        0.29       -0.14      5.18 o 
   5   8   7        0.00        0.91      6.02 o 
   6   8   7        3.81        0.30      6.54 o 
   7   8   7        3.82        3.28      7.55 o 
  -8   9   7        2.10       -3.52     13.87 o 
  -7   9   7        0.79        0.02     12.17 o 
  -6   9   7        2.31        0.99     10.66 o 
  -5   9   7        0.25       -0.77      6.45 o 
  -4   9   7      116.03      112.54      9.13 o 
  -3   9   7       43.31       29.12      6.93 o 
  -2   9   7      217.20      227.00      9.32 o 
  -1   9   7      223.43      232.02     10.07 o 
   0   9   7      384.54      387.61     13.03 o 
   1   9   7       98.83       87.94      7.24 o 
   2   9   7      209.53      202.65     10.00 o 
   3   9   7      236.33      227.45     15.04 o 
   4   9   7       30.85       28.21      5.50 o 
   5   9   7        8.00        0.90      5.83 o 
   6   9   7        0.71       -1.70      6.50 o 
  -8  10   7       10.98        8.33     14.25 o 
  -7  10   7        3.97        3.79     12.42 o 
  -6  10   7        0.13       -3.67     11.17 o 
  -5  10   7       54.96       50.63      7.57 o 
  -4  10   7      114.50      103.66      8.75 o 
  -3  10   7      165.56      150.88      9.21 o 
  -2  10   7      416.89      475.51     12.98 o 
  -1  10   7        1.24        0.74      4.69 o 
   0  10   7       13.79        9.51      4.57 o 
   1  10   7       16.92        9.96      6.40 o 
   2  10   7      224.40      214.24     14.41 o 
   3  10   7       85.01       96.11      8.84 o 
   4  10   7        3.34        8.14      5.82 o 
   5  10   7       39.57       29.68      6.49 o 
   6  10   7        8.57        6.60      7.18 o 
  -8  11   7       10.67        4.69     14.69 o 
  -7  11   7        3.40        7.34     13.16 o 
  -6  11   7       24.05       27.98     12.04 o 
  -5  11   7        4.36       -1.07      7.08 o 
  -4  11   7        1.78        3.98      7.41 o 
  -3  11   7      111.57      128.59      8.67 o 
  -2  11   7       51.32       61.01      6.13 o 
  -1  11   7      121.20      149.93      7.20 o 
   0  11   7       24.15       19.98      5.81 o 
   1  11   7      243.42      205.01     18.73 o 
   2  11   7      468.69      445.62     14.47 o 
   3  11   7        0.25       -1.52      7.43 o 
   4  11   7       61.14       55.73      6.42 o 
   5  11   7       12.17        5.52      6.33 o 
   6  11   7       20.79       25.52      7.46 o 
  -7  12   7       10.71       14.29     13.18 o 
  -6  12   7       10.13        5.24     11.69 o 
  -5  12   7       35.07       43.72      8.34 o 
  -4  12   7       84.53       80.28      8.99 o 
  -3  12   7       13.78       11.77      7.16 o 
  -2  12   7       11.45        8.61      5.16 o 
  -1  12   7      210.53      217.58     10.47 o 
   0  12   7       86.86       86.27      6.18 o 
   1  12   7       52.27       51.23      6.92 o 
   2  12   7       72.88       57.99      7.84 o 
   3  12   7       12.90        9.36      7.32 o 
   4  12   7       27.52       19.69      6.60 o 
   5  12   7       42.20       39.76      7.16 o 
   6  12   7        1.18       -1.34      7.59 o 
  -7  13   7       23.82       20.63     13.52 o 
  -6  13   7       10.49        9.43      8.24 o 
  -5  13   7        5.77        5.18      8.26 o 
  -4  13   7      175.55      194.93     10.85 o 
  -3  13   7       99.65      105.69     11.23 o 
  -2  13   7       26.43       17.43      6.85 o 
  -1  13   7       51.56       45.34      5.81 o 
   0  13   7        0.47       -0.84      4.66 o 
   1  13   7        1.44        0.97      6.09 o 
   2  13   7        3.78        4.47      7.56 o 
   3  13   7        9.65       12.18      7.70 o 
   4  13   7       36.15       42.56      7.05 o 
   5  13   7        0.43        3.43      6.52 o 
  -7  14   7        9.87        6.00     13.84 o 
  -6  14   7        0.41       -4.81      9.50 o 
  -5  14   7       22.49       20.94      9.20 o 
  -4  14   7       46.43       70.93      9.55 o 
  -3  14   7        7.05        8.48      7.48 o 
  -2  14   7       68.33       63.02      6.32 o 
  -1  14   7       90.41       93.47      6.63 o 
   0  14   7       49.55       38.01      5.73 o 
   1  14   7      154.02      157.51     23.18 o 
   2  14   7       11.23        1.85      7.29 o 
   3  14   7      136.75      129.50     27.23 o 
   4  14   7       13.87       12.07      8.81 o 
   5  14   7        0.50        6.01      7.54 o 
  -6  15   7       38.21       41.04     10.76 o 
  -5  15   7       24.04       19.22      9.59 o 
  -4  15   7       63.01       82.00     23.96 o 
  -3  15   7       11.62        8.02      7.88 o 
  -2  15   7       80.56       81.09      8.62 o 
  -1  15   7       22.01       23.04      6.16 o 
   0  15   7      103.33      118.45      7.03 o 
   1  15   7       46.36       47.72      7.67 o 
   2  15   7       36.55       28.93     12.17 o 
   3  15   7        0.49       -0.18      8.77 o 
   4  15   7        0.11        0.71      9.01 o 
  -6  16   7        1.74        0.82     10.55 o 
  -5  16   7       13.79       12.61     10.24 o 
  -4  16   7        8.49        9.43      8.58 o 
  -3  16   7        1.40        2.98      8.71 o 
  -2  16   7       14.58        9.64      7.70 o 
  -1  16   7        9.49        3.80      5.92 o 
   0  16   7       40.35       50.06      6.62 o 
   1  16   7       55.26       31.02      8.84 o 
   2  16   7        1.24        1.11      8.05 o 
   3  16   7        0.74       -0.98      9.21 o 
   4  16   7       29.34       50.66     12.37 o 
  -5  17   7        5.97        4.08     10.75 o 
  -4  17   7        1.65        2.16      8.94 o 
  -3  17   7        8.92        4.93      8.59 o 
  -2  17   7       22.19       17.20      8.61 o 
  -1  17   7        0.20        0.11      6.28 o 
   0  17   7        9.42       12.24      6.33 o 
   1  17   7        2.31        5.98      8.05 o 
   2  17   7       13.77       10.91      9.24 o 
   3  17   7       10.04        9.02      9.27 o 
  -5  18   7        5.23       -0.88     10.74 o 
  -4  18   7       36.88       25.40     10.09 o 
  -3  18   7        2.35        5.15      9.08 o 
  -2  18   7        5.15        2.07      8.67 o 
  -1  18   7       26.27       25.19      6.87 o 
   0  18   7        0.36       -0.36      6.51 o 
   1  18   7       14.73        8.62      8.67 o 
   2  18   7        2.76        3.86      9.46 o 
   3  18   7        0.53       -1.47     10.10 o 
  -4  19   7        2.22       -3.96      9.58 o 
  -3  19   7        7.55       15.13      9.32 o 
  -2  19   7        0.67       -1.14      9.16 o 
  -1  19   7       43.25       63.27      8.16 o 
   0  19   7       14.13       13.77      7.09 o 
   1  19   7       39.91       52.42     10.96 o 
   2  19   7       35.28       45.89      9.97 o 
  -2  20   7        6.04        3.60      9.81 o 
  -1  20   7        3.18       -1.02      9.44 o 
   0  20   7        0.01       -0.26      7.42 o 
  -8   0   8       52.18       48.98     21.75 o 
  -7   0   8       58.74       35.61     20.26 o 
  -6   0   8       82.87       65.25     19.29 o 
  -5   0   8      109.89       89.98     18.37 o 
  -4   0   8       48.65       35.34     15.61 o 
  -3   0   8      209.77      241.99     24.76 o 
  -2   0   8      205.08      210.11     10.05 o 
  -1   0   8      686.07      671.63     26.04 o 
   0   0   8       64.20       70.77     10.09 o 
   1   0   8     2262.67     2311.63     58.07 o 
   2   0   8       39.41       43.54      9.21 o 
   3   0   8      535.89      591.29     23.38 o 
   4   0   8       26.68       35.97     10.28 o 
   5   0   8        1.63        1.15      7.55 o 
   6   0   8       13.45       10.04      8.77 o 
  -8   1   8        4.25        5.32     14.86 o 
  -7   1   8        9.54       12.08     13.70 o 
  -6   1   8        1.25        0.84     12.58 o 
  -5   1   8       12.95        3.36     11.94 o 
  -4   1   8      113.60      116.71     13.46 o 
  -3   1   8        1.82        0.14      4.91 o 
  -2   1   8      146.98      171.05      9.08 o 
  -1   1   8       93.64       85.13      5.85 o 
   0   1   8      169.12      168.43      8.34 o 
   1   1   8      154.88      140.81     10.74 o 
   2   1   8        2.48        3.68      6.51 o 
   3   1   8        1.42       -0.56      6.74 o 
   4   1   8        1.89        0.01      4.73 o 
   5   1   8        0.07        0.58      5.23 o 
   6   1   8        0.81        1.08      5.86 o 
  -8   2   8        7.05        3.42     14.79 o 
  -7   2   8        7.41        4.06     13.55 o 
  -6   2   8        0.42       -2.22     12.17 o 
  -5   2   8       53.98       46.33     12.26 o 
  -4   2   8        1.33        1.81      6.61 o 
  -3   2   8       44.74       49.52      5.50 o 
  -2   2   8       14.43       18.94      5.05 o 
  -1   2   8      664.85      687.79     18.07 o 
   0   2   8        4.45        6.10      5.93 o 
   1   2   8     1394.12     1412.22     28.49 o 
   2   2   8       27.06       20.78      6.52 o 
   3   2   8      341.49      360.13     12.94 o 
   4   2   8      124.19      146.50      6.58 o 
   5   2   8       22.20       15.12      5.62 o 
   6   2   8        2.53        0.25      5.80 o 
  -8   3   8        5.65        8.81     14.81 o 
  -7   3   8        0.06       -7.81     13.31 o 
  -6   3   8        7.14        6.49     13.10 o 
  -5   3   8       10.08       10.37     11.16 o 
  -4   3   8        5.89        1.73      6.79 o 
  -3   3   8      107.02      115.40      6.28 o 
  -2   3   8       29.54       31.71      5.74 o 
  -1   3   8      884.05      926.12     22.97 o 
   0   3   8      538.37      529.46     19.70 o 
   1   3   8       24.66       29.17      6.69 o 
   2   3   8       27.59       19.36      6.44 o 
   3   3   8        3.16       -0.95      6.45 o 
   4   3   8       12.11        3.02      4.69 o 
   5   3   8       28.70       18.56      5.47 o 
   6   3   8        5.40        4.41      6.03 o 
  -8   4   8        0.15       -2.62     16.09 o 
  -7   4   8       25.74       27.82     14.08 o 
  -6   4   8        6.57        3.89     12.42 o 
  -5   4   8       73.16       65.70     12.65 o 
  -4   4   8       62.30       47.25     12.48 o 
  -3   4   8        3.02        4.37      5.09 o 
  -2   4   8       73.33       69.77      5.74 o 
  -1   4   8      250.33      265.36      8.00 o 
   0   4   8       80.87       82.12      8.59 o 
   1   4   8      225.09      205.04      9.35 o 
   2   4   8       62.32       67.66      7.04 o 
   3   4   8        1.98       -1.76      6.06 o 
   4   4   8       27.41       24.32      5.16 o 
   5   4   8        3.01        2.43      5.37 o 
   6   4   8        4.12        2.58      6.20 o 
  -8   5   8        5.54        2.03     14.91 o 
  -7   5   8        2.32       -3.45     13.28 o 
  -6   5   8        5.92       -5.87     12.19 o 
  -5   5   8        0.06        0.83     10.97 o 
  -4   5   8        3.73        7.39      6.59 o 
  -3   5   8        2.91        1.74      4.86 o 
  -2   5   8       79.94       83.70      7.69 o 
  -1   5   8       47.77       42.56      5.36 o 
   0   5   8      144.16      129.06     18.66 o 
   1   5   8       17.54       14.41      6.25 o 
   2   5   8       19.46        8.99      6.28 o 
   3   5   8      160.96      152.61      9.13 o 
   4   5   8        0.22       -1.69      5.89 o 
   5   5   8       19.25       18.14      5.81 o 
   6   5   8        1.06        1.38      7.40 o 
  -8   6   8       27.60       16.14     15.28 o 
  -7   6   8      111.56       82.64     14.84 o 
  -6   6   8       30.50       14.18     12.40 o 
  -5   6   8       11.48        6.10     11.13 o 
  -4   6   8       23.10       22.60      7.01 o 
  -3   6   8       55.38       45.13      7.04 o 
  -2   6   8       70.85       62.10      9.30 o 
  -1   6   8       38.15       31.40      5.17 o 
   0   6   8      157.20      147.37     15.85 o 
   1   6   8       18.97        9.61      5.90 o 
   2   6   8        1.98        0.28      6.79 o 
   3   6   8        0.97        1.56      6.75 o 
   4   6   8        0.67       -0.76      5.49 o 
   5   6   8        0.07        1.73      6.48 o 
   6   6   8        2.84       -3.78      6.72 o 
  -8   7   8        1.09       -2.61     14.99 o 
  -7   7   8       12.79       10.16     13.55 o 
  -6   7   8        1.15       -3.61     12.09 o 
  -5   7   8        7.27        4.86     11.35 o 
  -4   7   8       22.40       13.05      6.88 o 
  -3   7   8       97.63       92.50     15.71 o 
  -2   7   8      378.24      364.65     28.50 o 
  -1   7   8      121.66      119.32      7.14 o 
   0   7   8       29.28       21.44     12.54 o 
   1   7   8      301.32      310.88     12.22 o 
   2   7   8       33.35       29.11      7.07 o 
   3   7   8      219.66      232.06     33.86 o 
   4   7   8       48.45       48.42      6.90 o 
   5   7   8       17.28       21.01      7.11 o 
   6   7   8        0.01       -0.45      6.91 o 
  -8   8   8       31.80       19.83     16.07 o 
  -7   8   8       36.63       28.87     14.13 o 
  -6   8   8       78.97       69.41     13.50 o 
  -5   8   8        2.43        1.73      7.14 o 
  -4   8   8        8.22        4.98      6.70 o 
  -3   8   8      379.97      391.99     11.89 o 
  -2   8   8       43.73       40.03      5.50 o 
  -1   8   8      298.96      295.86     13.32 o 
   0   8   8       42.20       29.19     18.90 o 
   1   8   8      739.77      741.48     33.52 o 
   2   8   8       14.17       10.84      6.44 o 
   3   8   8        9.15        4.98      7.33 o 
   4   8   8       47.32       42.84      6.73 o 
   5   8   8        1.96        1.48      6.66 o 
  -7   9   8        3.79        3.45     13.87 o 
  -6   9   8        3.17        1.34     12.23 o 
  -5   9   8       39.36       38.24      7.95 o 
  -4   9   8      129.91      130.92      9.14 o 
  -3   9   8       20.67       18.62      6.78 o 
  -2   9   8      112.41      111.94      6.28 o 
  -1   9   8      188.00      200.11     12.46 o 
   0   9   8      523.70      573.32     15.67 o 
   1   9   8      282.99      330.90     36.33 o 
   2   9   8      106.58       83.49      8.12 o 
   3   9   8       30.86       28.13      9.14 o 
   4   9   8        2.07       -0.04      7.83 o 
   5   9   8        0.58        2.01      6.73 o 
  -7  10   8        4.90        8.83     13.88 o 
  -6  10   8       41.09       34.15     13.64 o 
  -5  10   8       84.03       78.88      8.93 o 
  -4  10   8        2.40        5.89      7.14 o 
  -3  10   8       67.00       59.81      7.45 o 
  -2  10   8        8.39       11.66      5.39 o 
  -1  10   8      536.86      584.13     26.20 o 
   0  10   8        7.89        0.70      7.00 o 
   1  10   8      113.62      102.68     17.08 o 
   2  10   8       32.81       33.48      7.92 o 
   3  10   8        0.33       -1.75      8.15 o 
   4  10   8       15.38        9.12      8.60 o 
   5  10   8       19.17       12.58      7.52 o 
  -7  11   8       18.97       19.88     14.96 o 
  -6  11   8       56.67       46.54     13.95 o 
  -5  11   8       12.50        6.34      7.92 o 
  -4  11   8        8.95        3.64      7.44 o 
  -3  11   8      268.58      275.38     15.57 o 
  -2  11   8       61.73       60.91      8.63 o 
  -1  11   8        3.36        5.53      5.68 o 
   0  11   8      200.30      215.44     10.46 o 
   1  11   8      103.22      116.53      9.17 o 
   2  11   8       17.19       24.24      7.94 o 
   3  11   8      125.78      126.46     21.05 o 
   4  11   8       61.52       55.29      9.06 o 
   5  11   8        0.26        0.87      7.28 o 
  -6  12   8       24.04       25.60     13.28 o 
  -5  12   8       32.50       29.83      8.53 o 
  -4  12   8       18.34       20.08      7.99 o 
  -3  12   8        9.12       10.61      8.31 o 
  -2  12   8       16.46        7.99      7.61 o 
  -1  12   8       13.86        3.30      5.73 o 
   0  12   8       68.26       75.97      8.05 o 
   1  12   8       40.36       42.68      8.15 o 
   2  12   8        4.60        5.38      7.50 o 
   3  12   8       10.75       14.80      8.09 o 
   4  12   8       39.87       57.61     11.03 o 
  -6  13   8       67.89       76.49     14.55 o 
  -5  13   8        1.20        1.81      8.49 o 
  -4  13   8       24.72       27.13      9.32 o 
  -3  13   8      316.49      341.98     43.57 o 
  -2  13   8       11.09        8.98      8.40 o 
  -1  13   8       76.20       77.39     13.41 o 
   0  13   8       14.15       21.55      7.24 o 
   1  13   8       20.28       22.68      7.61 o 
   2  13   8       28.83       28.35      8.65 o 
   3  13   8      135.87      149.03     11.94 o 
   4  13   8       16.17       15.64      9.24 o 
  -6  14   8        0.56       -0.73     14.03 o 
  -5  14   8       54.76       62.56     14.12 o 
  -4  14   8        3.62        8.12      9.36 o 
  -3  14   8       16.62       17.70      8.97 o 
  -2  14   8      218.50      274.57     27.54 o 
  -1  14   8        5.71        7.05      6.05 o 
   0  14   8       33.30       29.85      8.12 o 
   1  14   8       22.90       24.11      8.44 o 
   2  14   8        2.02       -0.21      8.45 o 
   3  14   8        4.98        7.22      9.21 o 
   4  14   8       77.95       95.31     11.22 o 
  -5  15   8       83.08       99.70     12.34 o 
  -4  15   8        0.30       -0.77      9.32 o 
  -3  15   8      130.65      133.30     29.38 o 
  -2  15   8        0.72       -4.99      8.48 o 
  -1  15   8       34.61       28.50      6.86 o 
   0  15   8        3.34        4.99      8.01 o 
   1  15   8        0.89        5.49      8.46 o 
   2  15   8        8.79        8.95      9.58 o 
   3  15   8        0.03        0.05      8.96 o 
  -4  16   8        0.00        0.38      9.45 o 
  -3  16   8        0.11       -6.01      9.26 o 
  -2  16   8       29.47       23.16      9.16 o 
  -1  16   8        0.10        1.49      7.06 o 
   0  16   8       15.78       16.76      8.72 o 
   1  16   8        0.07        0.46      9.33 o 
   2  16   8        0.73       -0.90      9.84 o 
  -4  17   8       16.81        7.37     11.23 o 
  -3  17   8       31.10       28.95     10.21 o 
  -2  17   8        0.02       -1.30      8.65 o 
  -1  17   8       43.76       54.51      9.55 o 
   0  17   8        0.79       -0.94      8.78 o 
   1  17   8       21.29       15.94      9.53 o 
   2  17   8        0.20       -2.24      9.79 o 
  -2  18   8        0.12        0.82      9.70 o 
  -1  18   8        1.96        9.19      9.20 o 
   0  18   8        2.89        3.49      9.91 o 
  -7   1   9       18.15       14.07     15.64 o 
  -6   1   9        9.90        3.47     14.24 o 
  -5   1   9       93.34      107.56     14.65 o 
  -4   1   9       10.57       11.84     12.17 o 
  -3   1   9       72.21       80.29      6.95 o 
  -2   1   9      102.15      100.02      6.81 o 
  -1   1   9      269.74      285.02     11.49 o 
   0   1   9      248.43      243.51     10.23 o 
   1   1   9      209.84      193.60     15.30 o 
   2   1   9       17.57       10.10      7.89 o 
   3   1   9       10.16       11.20      8.19 o 
   4   1   9        0.80        4.42      8.73 o 
   5   1   9       43.24       47.90      6.70 o 
  -7   2   9       35.16       47.39     16.29 o 
  -6   2   9        9.12        3.04     14.04 o 
  -5   2   9       21.24        4.88     12.89 o 
  -4   2   9        0.69        3.47     11.72 o 
  -3   2   9       30.38       24.87      6.18 o 
  -2   2   9       16.92       12.26      5.84 o 
  -1   2   9       10.79        2.57      6.50 o 
   0   2   9      136.38      138.79      8.60 o 
   1   2   9       57.21       37.50     22.43 o 
   2   2   9        1.25        0.87      7.09 o 
   3   2   9       22.64       17.44      7.41 o 
   4   2   9       32.44       30.03      8.75 o 
   5   2   9        3.02        6.92      6.27 o 
  -7   3   9        0.97        2.99     15.31 o 
  -6   3   9        0.50       -0.96     14.21 o 
  -5   3   9        0.34       -0.03     13.92 o 
  -4   3   9       28.24       27.45     12.52 o 
  -3   3   9      137.73      138.30      9.10 o 
  -2   3   9      444.00      442.95     12.70 o 
  -1   3   9       72.27       65.55      7.63 o 
   0   3   9       58.26       62.30     11.20 o 
   1   3   9        1.96        0.17      6.42 o 
   2   3   9       34.35       21.57      8.53 o 
   3   3   9        6.53        4.33      7.54 o 
   4   3   9        2.59        1.76      7.63 o 
   5   3   9        0.01       -2.06      7.21 o 
  -7   4   9        3.25       -0.73     15.06 o 
  -6   4   9       10.63       13.55     14.29 o 
  -5   4   9       15.71        8.93     13.01 o 
  -4   4   9      115.10      107.71     30.02 o 
  -3   4   9        0.63        0.18      7.17 o 
  -2   4   9      145.48      150.55      7.43 o 
  -1   4   9      143.28      127.59      8.59 o 
   0   4   9      150.68      155.63     13.27 o 
   1   4   9        0.51        0.37      6.80 o 
   2   4   9       13.45       12.88      7.44 o 
   3   4   9        0.00       -0.95      7.72 o 
   4   4   9       13.02       10.23      7.92 o 
   5   4   9        4.76        7.32      7.70 o 
  -7   5   9       12.11       13.75     15.43 o 
  -6   5   9        0.04        1.32     15.14 o 
  -5   5   9       60.61       47.45     13.30 o 
  -4   5   9        2.84        1.51      7.97 o 
  -3   5   9       23.12       17.18      7.61 o 
  -2   5   9      166.97      183.73     13.91 o 
  -1   5   9       24.53       21.09      7.22 o 
   0   5   9        3.90        4.13      7.18 o 
   1   5   9       17.98       11.72      7.69 o 
   2   5   9       54.96       45.74      8.21 o 
   3   5   9       18.67        9.12      7.57 o 
   4   5   9       23.95       15.65      8.70 o 
   5   5   9       30.22       32.85      7.92 o 
  -7   6   9       10.29        3.18     15.31 o 
  -6   6   9       25.47       14.66     13.89 o 
  -5   6   9        3.22        3.90     13.04 o 
  -4   6   9      226.48      218.80     19.11 o 
  -3   6   9       19.31       11.99      7.49 o 
  -2   6   9        0.32        0.97      5.77 o 
  -1   6   9       41.07       41.10      7.35 o 
   0   6   9       43.18       55.39      7.87 o 
   1   6   9      139.27      138.09     21.18 o 
   2   6   9       95.21      106.40      9.82 o 
   3   6   9        9.41       20.58      8.23 o 
   4   6   9        0.37       -0.36      8.12 o 
   5   6   9        2.28       -0.42      7.43 o 
  -7   7   9        1.71       -1.82     15.39 o 
  -6   7   9       31.46       24.67     14.74 o 
  -5   7   9       13.71        5.33     12.79 o 
  -4   7   9       63.83       48.70      8.71 o 
  -3   7   9      266.99      275.16     15.31 o 
  -2   7   9      167.09      166.02     10.63 o 
  -1   7   9      117.67      116.46      9.22 o 
   0   7   9       12.19       17.45      7.34 o 
   1   7   9       17.50       19.09      8.06 o 
   2   7   9       12.62       12.76      8.45 o 
   3   7   9        7.05       11.93      8.32 o 
   4   7   9        4.43        3.52      8.85 o 
  -7   8   9       23.03       25.21     16.38 o 
  -6   8   9        0.71        0.21     14.51 o 
  -5   8   9       22.18       14.13     12.95 o 
  -4   8   9        1.82        2.92      7.82 o 
  -3   8   9       12.03       16.57      7.80 o 
  -2   8   9       35.49       24.74      5.98 o 
  -1   8   9       86.78       96.10      9.13 o 
   0   8   9        5.07       -1.60      6.81 o 
   1   8   9       19.25       14.04      8.25 o 
   2   8   9      152.74      188.17     11.59 o 
   3   8   9       23.03       25.61     14.36 o 
   4   8   9        8.88        0.39      9.14 o 
  -6   9   9        0.45       -4.49     14.46 o 
  -5   9   9       20.25       20.29     12.94 o 
  -4   9   9       81.83       90.78      9.42 o 
  -3   9   9      485.84      492.09     30.69 o 
  -2   9   9      289.06      274.34     10.30 o 
  -1   9   9      223.31      212.82     15.35 o 
   0   9   9        8.92       12.91      7.29 o 
   1   9   9        1.83       -1.04      7.75 o 
   2   9   9       10.61        3.44      8.65 o 
   3   9   9        4.56       -0.19      8.24 o 
   4   9   9        0.17       -0.41      8.87 o 
  -6  10   9       17.00        5.64     15.04 o 
  -5  10   9       61.64       65.82     14.50 o 
  -4  10   9        1.28        2.20      8.21 o 
  -3  10   9      176.31      178.73     17.51 o 
  -2  10   9      268.13      256.87     23.01 o 
  -1  10   9       54.53       63.61     18.96 o 
   0  10   9      154.21      143.14     10.34 o 
   1  10   9       10.51        6.74      8.28 o 
   2  10   9       30.25       25.28     16.27 o 
   3  10   9       25.64       29.75     10.14 o 
   4  10   9        6.98        2.83      9.88 o 
  -6  11   9        7.98        5.73     14.41 o 
  -5  11   9        0.08        1.65      8.74 o 
  -4  11   9        5.61        7.71      8.60 o 
  -3  11   9       40.35       25.06      8.65 o 
  -2  11   9       11.24        7.95      7.35 o 
  -1  11   9       10.66       11.71      8.37 o 
   0  11   9        0.64        2.24      8.57 o 
   1  11   9        0.40       -2.31      8.87 o 
   2  11   9        3.10        2.22      8.70 o 
   3  11   9        3.96        0.67      8.68 o 
  -5  12   9       37.60       27.93      9.81 o 
  -4  12   9        1.98        2.84      8.86 o 
  -3  12   9        2.29       -2.40      8.35 o 
  -2  12   9        0.13        3.09      7.61 o 
  -1  12   9        1.16       -1.18      8.19 o 
   0  12   9        5.89        1.73      8.25 o 
   1  12   9       13.97       13.41      8.98 o 
   2  12   9        9.99        3.01      9.09 o 
   3  12   9        1.52        2.56      9.72 o 
  -5  13   9        1.50        2.44     10.03 o 
  -4  13   9       67.05       81.60     10.05 o 
  -3  13   9        2.08        3.04      8.34 o 
  -2  13   9        9.37        2.09      9.49 o 
  -1  13   9       12.84       11.58      8.91 o 
   0  13   9        2.85        4.13      8.62 o 
   1  13   9       15.92       19.61      8.70 o 
   2  13   9        4.54        9.43      9.51 o 
  -4  14   9       47.49       37.28      9.92 o 
  -3  14   9        0.19        4.85      9.42 o 
  -2  14   9        0.35       -8.49      9.23 o 
  -1  14   9        0.03        0.41      8.94 o 
   0  14   9        0.02       -1.62      8.42 o 
   1  14   9       14.86       15.32      9.03 o 
   2  14   9        2.55        3.94      9.48 o 
  -3  15   9       10.38        9.28     10.72 o 
  -2  15   9        0.00       -3.82      9.46 o 
  -1  15   9        0.69        0.13      9.63 o 
   0  15   9       30.14       18.95     10.38 o 
   1  15   9        4.52        5.21      9.54 o 
  -1  16   9       28.94       14.47     13.33 o 
  -6   0  10       72.81       38.54     23.02 o 
  -5   0  10        2.53        2.46     20.39 o 
  -4   0  10       91.36       56.17     19.69 o 
  -3   0  10       55.03       53.58     10.83 o 
  -2   0  10      135.53      149.49     14.87 o 
  -1   0  10      352.98      407.26     20.96 o 
   0   0  10       35.81       36.61     12.45 o 
   1   0  10      170.92      167.21     15.96 o 
   2   0  10       22.76       20.21     13.37 o 
   3   0  10        8.33       15.96     14.03 o 
   4   0  10       56.28       55.21     14.12 o 
  -6   1  10        5.11       -0.66     16.61 o 
  -5   1  10        3.80        4.87     14.25 o 
  -4   1  10        0.25      -10.23     12.97 o 
  -3   1  10       21.62       15.52      9.05 o 
  -2   1  10        6.66        0.98      8.17 o 
  -1   1  10       62.10       41.98      8.35 o 
   0   1  10        3.08        3.77      7.80 o 
   1   1  10        0.91       -4.02      8.45 o 
   2   1  10       17.39        6.88      8.47 o 
   3   1  10        5.10        0.47      9.00 o 
   4   1  10        3.50       -2.10      8.93 o 
  -6   2  10      125.56      105.63     17.51 o 
  -5   2  10        6.01        7.35     14.72 o 
  -4   2  10      144.08      108.74     17.76 o 
  -3   2  10      125.54      126.68     20.65 o 
  -2   2  10       55.47       64.82      9.40 o 
  -1   2  10      316.34      343.40     13.34 o 
   0   2  10       23.34       17.37      8.65 o 
   1   2  10       14.97       10.38      8.15 o 
   2   2  10        5.38       -0.49      8.31 o 
   3   2  10        1.99        1.03      8.94 o 
  -6   3  10        1.22       -1.90     16.49 o 
  -5   3  10       20.45        8.65     15.35 o 
  -4   3  10        2.57       -0.05     13.13 o 
  -3   3  10       23.34       24.88      8.94 o 
  -2   3  10        4.56        6.31      8.18 o 
  -1   3  10       10.61        5.13      8.40 o 
   0   3  10        6.24        4.53      8.43 o 
   1   3  10        3.79       -0.14      7.56 o 
   2   3  10        1.01        0.56      8.50 o 
   3   3  10        2.45        3.33      8.57 o 
  -6   4  10       24.27       29.39     16.43 o 
  -5   4  10        0.37        0.66     15.11 o 
  -4   4  10      232.28      186.51     25.26 o 
  -3   4  10       17.41        5.12      8.77 o 
  -2   4  10       25.81       20.18      8.51 o 
  -1   4  10        4.63        3.31      8.37 o 
   0   4  10        0.24        5.99      7.95 o 
   1   4  10       30.16       28.09      9.18 o 
   2   4  10        0.84        4.55      8.74 o 
   3   4  10       31.15       29.25     10.14 o 
  -6   5  10       19.55        1.56     15.97 o 
  -5   5  10       18.52       17.98     14.90 o 
  -4   5  10       15.09       10.66     14.36 o 
  -3   5  10       14.51       10.14      8.73 o 
  -2   5  10        0.97        0.30      8.24 o 
  -1   5  10       17.91       29.35      8.79 o 
   0   5  10       13.66       16.70      8.75 o 
   1   5  10        0.05        0.90      8.90 o 
   2   5  10        0.22       -1.01      8.17 o 
   3   5  10        2.51       -2.41      9.15 o 
  -5   6  10        0.61       -3.78     14.22 o 
  -4   6  10        0.17        1.79      8.97 o 
  -3   6  10        0.21       -1.59      8.63 o 
  -2   6  10       29.45       28.85      8.90 o 
  -1   6  10        6.27        1.48      8.53 o 
   0   6  10       62.08       67.70      9.78 o 
   1   6  10        1.48        2.56      8.95 o 
   2   6  10       38.80       41.88     12.54 o 
   3   6  10       15.96        8.36     10.79 o 
  -5   7  10        1.30       -4.96     14.72 o 
  -4   7  10        0.14        1.47      9.31 o 
  -3   7  10        6.09        7.40      8.94 o 
  -2   7  10        0.00       -0.61      8.89 o 
  -1   7  10        0.09       -0.69      8.63 o 
   0   7  10       24.53       23.34      8.66 o 
   1   7  10        3.81        4.94      9.31 o 
   2   7  10        1.71       -2.44      9.64 o 
   3   7  10        4.14        1.37     10.35 o 
  -5   8  10       31.12       21.45     15.05 o 
  -4   8  10       81.91       84.24     10.26 o 
  -3   8  10      104.78      120.05     12.49 o 
  -2   8  10       50.34       46.61     13.07 o 
  -1   8  10        0.06        0.49      8.68 o 
   0   8  10        4.87        8.95      9.17 o 
   1   8  10        1.01        7.29      9.53 o 
   2   8  10       24.68       16.84      9.58 o 
  -5   9  10      134.11      122.58     27.01 o 
  -4   9  10      100.84      101.64     10.74 o 
  -3   9  10        7.00        3.39      9.36 o 
  -2   9  10       64.05       58.98     14.12 o 
  -1   9  10       62.02       73.42     19.32 o 
   0   9  10        0.16       -0.09      8.20 o 
   1   9  10       18.21       23.42      9.52 o 
   2   9  10       11.75       15.58      9.63 o 
  -4  10  10       61.75       67.38     10.67 o 
  -3  10  10        0.73        0.98      9.40 o 
  -2  10  10        2.08        6.36     13.24 o 
  -1  10  10       17.41       12.97      9.66 o 
   0  10  10        0.81        3.07      9.78 o 
   1  10  10        0.00       -0.63      8.84 o 
  -3  11  10       11.41        8.63     10.24 o 
  -2  11  10       40.34       36.66     14.56 o 
  -1  11  10        5.88        4.07      9.92 o 
   0  11  10       21.38        4.66     10.06 o 
   1  11  10       12.57        6.75      9.70 o 
  -3  12  10        1.00        3.37     10.19 o 
  -2  12  10        0.05       -4.78     13.94 o 
  -1  12  10       18.79       13.04     10.36 o 
   0  12  10        0.60        2.48      9.85 o 
  -4   1  11      146.40      148.17     17.16 o 
  -2   1  11       13.38       14.45      9.33 o 
  -1   1  11        6.08        2.99      9.15 o 
   0   1  11       12.85        3.28      9.70 o 
   1   1  11        3.87        0.63     10.26 o 
  -4   2  11        2.41       -6.93     20.48 o 
  -3   2  11        0.46        1.10     14.03 o 
  -2   2  11       43.49       38.25     10.44 o 
  -1   2  11       20.25       25.87     10.18 o 
   0   2  11        2.22        7.34      9.32 o 
   1   2  11        0.09       -1.52     10.05 o 
  -3   3  11        0.33        5.26     13.77 o 
  -2   3  11       18.29       15.00     10.11 o 
  -1   3  11       41.30       38.99     11.62 o 
   0   3  11       36.75       39.75      9.99 o 
   1   3  11       30.58       28.62     10.64 o 
  -3   4  11       16.56       25.34     14.34 o 
  -2   4  11       32.82       34.91     10.31 o 
  -1   4  11        0.01        1.81      9.81 o 
   0   4  11        0.04        3.15      9.23 o 
   1   4  11        0.02       -1.36     10.38 o 
  -3   5  11        2.71        4.03     13.64 o 
  -2   5  11        1.79       -1.14     13.51 o 
  -1   5  11        7.73        6.87      9.20 o 
   0   5  11        0.12       -1.15      9.52 o 
  -3   6  11       10.42        2.24     13.94 o 
  -2   6  11       29.67       41.57     14.51 o 
  -1   6  11        3.78        8.76     10.20 o 
   0   6  11       39.85       34.95     13.77 o 
  -2   7  11       36.58       37.01     14.51 o 
  -1   7  11       14.93       15.01      9.90 o 
                                                 
